# Supplementary material for: Evaluation of copy-number variants as modifiers of breast and ovarian cancer risk for BRCA1 pathogenic variant carriers
Source: Eur J Hum Genet. 2017 Feb 1;25(4):432–8. doi: 10.1038/ejhg.2016.203 (PMC5386423; doi:10.1038/ejhg.2016.203)
Supplement: Supplementary Table S3 [file ejhg2016203x2.xls]

## Sheet: Genotype_Phenotype_data
Supplementary Table S3. Genotype and phenotype of study cohort
Gene	Variant	AgeBrCa	AgeOvCa	obs_phenotype_bc	obs_phenotype_oc	Variable Name	Description
BRCA1	c.68_69delAG			-0.24374	-0.0649741	Gene	Gene sympbol
BRCA1	c.68_69delAG			-0.6632	-0.0250935	Variant	HGVS Genomic nomenclature for BRCA1 pathogenic variant (Genome reference: NG_005905.1)
BRCA1	c.5266dupC		46	-0.24363	0.922441	AgeBrCa	Age at 1st breast cancer
BRCA1	c.1952dupA		41	-0.1608	0.971319	AgeOvCa	Age at ovarian cancer
BRCA1	c.68_69delAG			-0.22087	-0.0552935	obs_phenotype_bc	(Oi-Λi(t)) Variable for use in breast cancer score test analysis (“Observed breast cancer phenotype”)
BRCA1	c.68_69delAG			-0.22087	-0.0552935	obs_phenotype_oc	(Oi-Λi(t)) Variable for use in ovarian cancer score test analysis (“Observed ovarian cancer phenotype”)
BRCA1	c.5266dupC	37		0.90305	-0.0107442
BRCA1	c.68_69delAG	33		0.95219	-0.0960518
BRCA1	c.329dupA			-0.08308	-0.0054124
BRCA1	c.68_69delAG	34		0.94148	-0.117892
BRCA1	c.68_69delAG			-0.22087	-0.0552935
BRCA1	c.68_69delAG	28		0.98802	-0.0002191
BRCA1	c.5266dupC			-0.68341	-0.256012
BRCA1	c.68_69delAG	32		0.96187	-0.0286812
BRCA1	c.68_69delAG			-0.32051	-0.014951
BRCA1	c.68_69delAG	23		0.99828	-0.0001942
BRCA1	c.68_69delAG			-0.1608	-0.0286812
BRCA1	c.1292dupT	31	47	0.97183	0.911878
BRCA1	c.68_69delAG	32		0.96187	-0.0286812
BRCA1	c.181T>G	33		0.96157	-0.510098
BRCA1	c.4035delA		54	-0.40321	0.817475
BRCA1	c.68_69delAG	25	66	0.9967	0.629588
BRCA1	c.5266dupC		50	-0.37754	0.882108
BRCA1	c.4186C>T			-0.29361	-0.0853986
BRCA1	c.68_69delAG			-0.24374	-0.0649741
BRCA1	c.68_69delAG			-0.41024	-0.143556
BRCA1	c.68_69delAG		48	-0.29485	0.901109
BRCA1	c.5266dupC			-0.22087	-0.0552935
BRCA1	c.68_69delAG	36		0.92429	-0.0881218
BRCA1	c.68_69delAG			-0.29361	-0.0853986
BRCA1	c.5266dupC	34		0.94148	-0.0960518
BRCA1	c.68_69delAG			-0.14373	-0.0207185
BRCA1	c.68_69delAG	35		0.92973	-0.0207185
BRCA1	c.5266dupC	36		0.91692	-0.0054124
BRCA1	c.68_69delAG		64	-0.66063	0.66313
BRCA1	c.68_69delAG	38		0.88823	-0.0286812
BRCA1	c.5266dupC			-0.63701	-0.320324
BRCA1	c.68_69delAG	29		0.98359	-0.0005929
BRCA1	c.5266dupC	31		0.97044	-0.0207185
BRCA1	c.68_69delAG	37		0.90305	-0.0853986
BRCA1	c.68_69delAG		50	-0.35116	0.87918
BRCA1	c.5266dupC	35	58	0.94219	0.759456
BRCA1	c.5266dupC	37		0.90305	-0.0371111
BRCA1	c.5266dupC			-0.268	-0.0750196
BRCA1	c.68_69delAG	28		0.98802	-0.0002469
BRCA1	c.68_69delAG		56	-0.52891	0.804177
BRCA1	c.547+2T>A	32		0.96187	-0.0054124
BRCA1	c.68_69delAG	26		0.99401	-0.0037775
BRCA1	c.68_69delAG	34		0.95304	-0.0127194
BRCA1	c.68_69delAG			-0.1608	-0.0286812
BRCA1	c.2989_2990dupAA	27		0.99144	-0.0054124
BRCA1	c.427G>T		70	-0.7874	0.561557
BRCA1	c.5266dupC	71	66	-0.62077	0.62796
BRCA1	c.68_69delAG			-0.17936	-0.0371111
BRCA1	c.5266dupC			-0.08308	-0.0054124
BRCA1	c.427G>T	28		0.98802	-0.0002191
BRCA1	c.302-2delA	34		0.94148	-0.0037775
BRCA1	c.4327C>T	36		0.91692	-0.0076616
BRCA1	c.2475delC	37		0.90305	-0.0107442
BRCA1	c.4689C>G	34		0.94148	-0.0025859
BRCA1	c.4185+2_4185+22delinsA	35		0.92973	-0.0054124
BRCA1	c.4065_4068delTCAA	35		0.92973	-0.0054124
BRCA1	c.1687C>T	28		0.98802	-0.0002469
BRCA1	c.70_80del11	28		0.98802	-0.0002469
BRCA1	c.3700_3704del5	37		0.90305	-0.0107442
BRCA1	c.3155delA	38		0.88823	-0.014951
BRCA1	c.3155delA			-0.22087	-0.0552935
BRCA1	c.2681_2684delAACA	26		0.99401	-0.0001942
BRCA1	c.80+2T>G	36		0.91692	-0.0107442
BRCA1	c.4186-?_4357+?dup	36		0.91692	-0.0107442
BRCA1	c.70_80del11	33		0.95219	-0.0025859
BRCA1	c.212+1G>T	37		0.90305	-0.014951
BRCA1	c.3756_3759delGTCT	37		0.90305	-0.014951
BRCA1	c.5266dupC	34		0.94148	-0.0037775
BRCA1	c.5266dupC	28		0.98802	-0.0002191
BRCA1	c.5266dupC			-0.3805	-0.131885
BRCA1	c.2681_2682delAA			-0.63701	-0.320324
BRCA1	c.4186-?_4357+?dup	35		0.92973	-0.0054124
BRCA1	c.5266dupC	29		0.98359	-0.0002191
BRCA1	c.2834_2836delinsC	29		0.98359	-0.0025859
BRCA1	c.2834_2836delinsC			-0.68341	-0.353575
BRCA1	c.5266dupC	35		0.92973	-0.0054124
BRCA1	c.1175_1214del40	38		0.88823	-0.0286812
BRCA1	c.3331_3334delCAAG	31		0.97044	-0.0010665
BRCA1	c.5266dupC	38		0.88823	-0.014951
BRCA1	c.68_69delAG	28		0.98802	-0.0002191
BRCA1	c.851_852ins7	23		0.99828	-0.0076616
BRCA1	c.212+3A>G	30		0.97786	-0.0017114
BRCA1	c.68_69delAG	35		0.92973	-0.0107442
BRCA1	c.68_69delAG	31		0.97044	-0.0054124
BRCA1	c.4484G>T	33		0.95219	-0.0107442
BRCA1	c.1175_1214del40			-0.52891	-0.195823
BRCA1	c.2019delA		76	-0.72431	0.501275
BRCA1	c.4986+6T>G	49	47	-0.2685	0.911878
BRCA1	c.4986+6T>G	37		0.91243	-0.168623
BRCA1	c.3607C>T	35		0.92973	-0.0076616
BRCA1	c.3718C>T	36		0.91692	-0.0371111
BRCA1	c.4186-?_4357+?dup	39		0.87262	-0.0207185
BRCA1	c.1016dupA	29		0.98359	-0.0371111
BRCA1	c.3756_3759delGTCT	35		0.92973	-0.0107442
BRCA1	c.4327C>T	34		0.94148	-0.0552935
BRCA1	c.4689C>G	27		0.99144	-0.0649741
BRCA1	c.4689C>G		43	-0.1994	0.954003
BRCA1	c.5266dupC	31		0.97044	-0.0017114
BRCA1	c.3G>T			-0.37754	-0.117892
BRCA1	c.5221_5224delGTCA	37		0.90305	-0.0107442
BRCA1	c.5221_5224delGTCA			-0.268	-0.0750196
BRCA1	c.4964_4982del19	32		0.96187	-0.0017114
BRCA1	c.2560_2561dupGC			-0.79304	-0.567475
BRCA1	c.68_69delAG	33		0.95219	-0.0025859
BRCA1	c.68_69delAG			-0.29361	-0.0853986
BRCA1	c.3756_3759delGTCT	34		0.94148	-0.0054124
BRCA1	c.5266dupC	37		0.90305	-0.0207185
BRCA1	c.5266dupC			-0.78156	-0.510098
BRCA1	c.68_69delAG	33		0.96157	-0.0020071
BRCA1	c.68_69delAG	36		0.91692	-0.0552935
BRCA1	c.68_69delAG			-0.78156	-0.510098
BRCA1	c.68_69delAG	33		0.95219	-0.0107442
BRCA1	c.68_69delAG	33		0.95219	-0.0107442
BRCA1	c.68_69delAG	29	58	0.98677	0.759456
BRCA1	c.68_69delAG			-0.56104	-0.271766
BRCA1	c.68_69delAG	37		0.91898	-0.13283
BRCA1	c.68_69delAG			-0.76765	-0.421392
BRCA1	c.5266dupC			-0.22087	-0.0552935
BRCA1	c.68_69delAG			-0.58585	-0.224894
BRCA1	c.68_69delAG	39		0.88626	-0.168623
BRCA1	c.68_69delAG			-0.11177	-0.0107442
BRCA1	c.68_69delAG			-0.17936	-0.0371111
BRCA1	c.4035delA	31		0.97044	-0.0750196
BRCA1	c.3756_3759delGTCT	27		0.99144	-0.0002191
BRCA1	c.2560_2561dupGC			-0.44012	-0.131885
BRCA1	c.4327C>T	28		0.98802	-0.0002191
BRCA1	c.5266dupC	26		0.99401	-0.0001515
BRCA1	c.3756_3759delGTCT	38		0.88823	-0.0371111
BRCA1	c.4327C>T	34		0.94148	-0.0054124
BRCA1	c.68_69delAG			-0.52891	-0.195823
BRCA1	c.5123C>A			-0.64034	-0.255571
BRCA1	c.5123C>A	35		0.92973	-0.0037775
BRCA1	c.1121_1123delinsT	37		0.90305	-0.0960518
BRCA1	c.68_69delAG	31		0.97044	-0.0054124
BRCA1	c.68_69delAG	28		0.98802	-0.0002191
BRCA1	c.211A>G			-0.12738	-0.014951
BRCA1	c.211A>G	32		0.96187	-0.0107442
BRCA1	c.1912delG			-0.11177	-0.0107442
BRCA1	c.68_69delAG	31		0.97044	-0.0005929
BRCA1	c.3770_3771delAG			-0.58585	-0.224894
BRCA1	c.5123C>A	39		0.87262	-0.0750196
BRCA1	c.212+1G>A		47	-0.29361	0.914601
BRCA1	c.4127delC			-0.37754	-0.117892
BRCA1	c.3257T>G	39		0.87262	-0.165688
BRCA1	c.116G>A			-0.1994	-0.0459971
BRCA1	c.68_69delAG	32		0.96187	-0.0010665
BRCA1	c.68_69delAG	32		0.96187	-0.0025859
BRCA1	c.1912delG	33		0.95219	-0.0017114
BRCA1	c.1121_1123delinsT	23		0.99828	-0.0001007
BRCA1	c.4843dupG			-0.29361	-0.0853986
BRCA1	c.3359_3360delTT			-0.40711	-0.12895
BRCA1	c.68_69delAG			-0.22087	-0.0552935
BRCA1	c.5123C>A			-0.08308	-0.0054124
BRCA1	c.5123C>A			-0.43699	-0.140621
BRCA1	c.302-1G>T	38		0.88823	-0.0459971
BRCA1	c.5123C>A	58	49	-0.28841	0.878626
BRCA1	c.211A>G			-0.07027	-0.0037775
BRCA1	c.5153-1G>A	23		0.99828	-0.0010665
BRCA1	c.4161_4162delTC		49	-0.34857	0.893095
BRCA1	c.211A>G	30		0.97786	-0.0002469
BRCA1	c.4964_4982del19		39	-0.12738	0.985049
BRCA1	c.-200-?_80+?del		43	-0.17861	0.952358
BRCA1	c.3253dupA		49	-0.3225	0.890194
BRCA1	c.116G>A	34	52	0.94559	0.856444
BRCA1	c.4964_4982del19		42	-0.17936	0.962889
BRCA1	c.135-?_547+?del		43	-0.1994	0.954003
BRCA1	c.5407-?_5592+?del		53	-0.44012	0.844191
BRCA1	c.5194-?_5277+?dup	32		0.96187	-0.0025859
BRCA1	c.3477_3480delAAAG		35	-0.07027	0.996223
BRCA1	c.116G>A	54	48	-0.29485	0.901109
BRCA1	c.4964_4982del19	36		0.91692	-0.0371111
BRCA1	c.676delT	23		0.99828	-0.0001162
BRCA1	c.2309C>G	36		0.91692	-0.0207185
BRCA1	c.5407-?_5592+?del	37		0.90305	-0.0286812
BRCA1	c.5407-?_5592+?del			-0.64034	-0.255571
BRCA1	c.676delT			-0.64034	-0.255571
BRCA1	c.676delT	30		0.97786	-0.0017114
BRCA1	c.514delC	22		0.99904	-0.0001162
BRCA1	c.1088delA	31		0.97044	-0.0286812
BRCA1	c.1088delA			-0.84505	-0.044083
BRCA1	c.1360_1361delAG			-0.66653	-0.271412
BRCA1	c.5266dupC		50	-0.37754	0.882108
BRCA1	c.4088C>G			-0.58454	-0.117892
BRCA1	c.1380dupA		39	-0.12738	0.985049
BRCA1	c.1612C>T	36		0.91692	-0.014951
BRCA1	c.181T>G			-0.12738	-0.014951
BRCA1	c.981_982delAT		52	-0.41024	0.856444
BRCA1	c.1088delA		45	-0.24374	0.935026
BRCA1	c.1687C>T		35	-0.07027	0.996223
BRCA1	c.5266dupC		42	-0.16015	0.961611
BRCA1	c.798_799delTT	32		0.96187	-0.0076616
BRCA1	c.5266dupC	27		0.99144	-0.014951
BRCA1	c.68_69delAG	34		0.94148	-0.0207185
BRCA1	c.1687C>T	29		0.98359	-0.0002469
BRCA1	c.626delC			-0.1608	-0.0286812
BRCA1	c.5030_5033delCTAA	33		0.95219	-0.0025859
BRCA1	c.4964_4982del19			-0.32051	-0.0750196
BRCA1	c.181T>G	36		0.91692	-0.014951
BRCA1	c.2411_2412delAG	27		0.99144	-0.0005929
BRCA1	c.1687C>T	35		0.92973	-0.014951
BRCA1	c.1088delA		51	-0.40711	0.87105
BRCA1	c.5266dupC		54	-0.46997	0.831377
BRCA1	c.514delC	33		0.95219	-0.0207185
BRCA1	c.798_799delTT	23		0.99828	-0.014951
BRCA1	c.1380dupA	29		0.98359	-0.0010665
BRCA1	c.1016dupA	35		0.92973	-0.0371111
BRCA1	c.5030_5033delCTAA		58	-0.58585	0.775106
BRCA1	c.5030_5033delCTAA	33		0.95219	-0.0076616
BRCA1	c.3257T>G		50	-0.37754	0.882108
BRCA1	c.5563delAinsGGATCC	34		0.94148	-0.0076616
BRCA1	c.4186C>T		58	-0.50753	0.759456
BRCA1	c.1380dupA			-0.76281	-0.168623
BRCA1	c.1241dupA		55	-0.42845	0.803651
BRCA1	c.3794delA	35	36	0.92973	0.994588
BRCA1	c.3794delA			-0.46695	-0.0960518
BRCA1	c.5266dupC	30		0.97786	-0.0076616
BRCA1	c.5030_5033delCTAA	27		0.99144	-0.0054124
BRCA1	c.2726_2730delATCAA			-0.66653	-0.155809
BRCA1	c.4995_5007dup13			-0.12738	-0.014951
BRCA1	c.981_982delAT	34		0.95214	-0.256012
BRCA1	c.5266dupC	57	42	-0.16015	0.961611
BRCA1	c.5266dupC	30		0.97786	-0.0002469
BRCA1	c.5266dupC	23		0.99828	-0.0025859
BRCA1	c.3228_3229delAG		73	-0.7627	0.507552
BRCA1	c.1953dupG	33		0.95219	-0.0054124
BRCA1	c.1953dupG		56	-0.45434	0.78934
BRCA1	c.5030_5033delCTAA	36	48	0.92429	0.901109
BRCA1	c.181T>G			-0.58454	-0.12895
BRCA1	c.5492delC			-0.24374	-0.0649741
BRCA1	c.181T>G		47	-0.2685	0.911878
BRCA1	c.1687C>T	32	52	0.96389	0.856444
BRCA1	c.1687C>T	63		0.28359	-0.155809
BRCA1	c.144delG		59	-0.5344	0.743988
BRCA1	c.1380dupA		41	-0.1608	0.971319
BRCA1	c.2611_2612delCC			-0.17936	-0.0207185
BRCA1	c.2611_2612delCC	34		0.94559	-0.195823
BRCA1	c.5266dupC	36	45	0.92429	0.932737
BRCA1	c.1504_1508del5	50	45	-0.2086	0.92362
BRCA1	c.3253dupA		40	-0.14373	0.979282
BRCA1	c.3253dupA	32		0.96187	-0.0750196
BRCA1	c.5266dupC		39	-0.12738	0.985049
BRCA1	c.5266dupC	32		0.96187	-0.0649741
BRCA1	c.5266dupC			-0.86387	-0.33687
BRCA1	c.5266dupC	34		0.94148	-0.0371111
BRCA1	c.1102G>T	35		0.92973	-0.0371111
BRCA1	c.1102G>T		61	-0.58714	0.712244
BRCA1	c.3916_3917delTT	33		0.95511	-0.155809
BRCA1	c.190T>C	52	42	-0.17936	0.962889
BRCA1	c.66dupA		41	-0.1608	0.971319
BRCA1	c.66dupA	38		0.88823	-0.0459971
BRCA1	c.3400G>T	36		0.91692	-0.152875
BRCA1	c.441+2T>G	36		0.91692	-0.0107442
BRCA1	c.4117G>T			-0.44012	-0.155809
BRCA1	c.3916_3917delTT		45	-0.22034	0.932737
BRCA1	c.4964_4982del19		45	-0.24374	0.935026
BRCA1	c.181T>G	31		0.97044	-0.0371111
BRCA1	c.1088delA	30	45	0.97888	0.932737
BRCA1	c.5266dupC	30		0.97786	-0.0286812
BRCA1	c.4484G>T	38		0.88823	-0.0107442
BRCA1	c.5030_5033delCTAA	44	40	-0.14373	0.979282
BRCA1	c.4289dupC			-0.46695	-0.152875
BRCA1	c.211A>G	35		0.92973	-0.140621
BRCA1	c.211A>G	43		0.8006	-0.0649741
BRCA1	c.181T>G	26		0.99401	-0.0002469
BRCA1	c.5266dupC	37		0.91243	-0.195823
BRCA1	c.5266dupC			-0.78483	-0.353926
BRCA1	c.1016delA	34		0.94148	-0.0459971
BRCA1	c.4327C>T	26		0.99401	-0.0025859
BRCA1	c.1687C>T			-0.12738	-0.0207185
BRCA1	c.3481_3491del11	36		0.91692	-0.014951
BRCA1	c.181T>G		39	-0.12738	0.985049
BRCA1	c.4484G>T		46	-0.24363	0.922441
BRCA1	c.5123C>A	32		0.96187	-0.0286812
BRCA1	c.5266dupC	30	48	0.97786	0.903948
BRCA1	c.1088delA	38	42	0.88823	0.962889
BRCA1	c.190T>C		68	-0.74747	0.595655
BRCA1	c.190T>C	38		0.88823	-0.0107442
BRCA1	c.4676-?_5074+?del	27		0.99144	-0.0005929
BRCA1	c.5035_5039del5	38		0.88823	-0.0286812
BRCA1	c.190T>C			-0.49683	-0.165688
BRCA1	c.190T>C	35		0.92973	-0.0107442
BRCA1	c.798_799delTT	28		0.98802	-0.0552935
BRCA1	c.841_842dupAG			-0.64034	-0.255571
BRCA1	c.190T>C		37	-0.09695	0.992338
BRCA1	c.514delC	30		0.97786	-0.0005929
BRCA1	c.5492delC	28		0.98802	-0.0286812
BRCA1	c.117_118delTG		51	-0.40711	0.87105
BRCA1	c.1380dupA		41	-0.1608	0.971319
BRCA1	c.1887_1900dup14		60	-0.64034	0.744429
BRCA1	c.5266dupC			-0.11177	-0.0107442
BRCA1	c.514delC			-0.37754	-0.0853986
BRCA1	c.181T>G		39	-0.12738	0.985049
BRCA1	c.181T>G	36		0.91692	-0.12895
BRCA1	c.181T>G		43	-0.1994	0.954003
BRCA1	c.2405_2406delTG	34		0.94148	-0.0207185
BRCA1	c.1378dupA	36		0.92429	-0.271412
BRCA1	c.5266dupC	72	70	-0.7874	0.561557
BRCA1	c.190T>C			-0.29361	-0.0853986
BRCA1	c.116G>A	53	50	-0.35116	0.87918
BRCA1	c.798_799delTT		53	-0.44012	0.844191
BRCA1	c.4986+1G>T	29		0.98359	-0.0750196
BRCA1	c.117_118delTG	26		0.99401	-0.0552935
BRCA1	c.1088delA	35		0.92973	-0.0107442
BRCA1	c.2552_2553dupAA			-0.1994	-0.0459971
BRCA1	c.190T>C	31		0.97044	-0.0054124
BRCA1	c.190T>C	32		0.96187	-0.0054124
BRCA1	c.4877delA			-0.64034	-0.224894
BRCA1	c.1088delA			-0.29361	-0.0853986
BRCA1	c.514delC		72	-0.82603	0.526837
BRCA1	c.5080G>T	49	47	-0.29361	0.914601
BRCA1	c.4987-1G>A			-0.1994	-0.0459971
BRCA1	c.66dupA	35	55	0.92973	0.820963
BRCA1	c.2216_2217delAA	33		0.95219	-0.0054124
BRCA1	c.1016dupA		45	-0.24374	0.935026
BRCA1	c.843_846delCTCA		71	-0.80683	0.544277
BRCA1	c.843_846delCTCA	34		0.94148	-0.0076616
BRCA1	c.181T>G	31		0.97044	-0.0017114
BRCA1	c.514delC	25		0.9959	-0.0054124
BRCA1	c.1687C>T		48	-0.32051	0.903948
BRCA1	c.5333-36_5406+400del510			-0.14373	-0.0037775
BRCA1	c.2197_2201del5			-0.268	-0.0750196
BRCA1	c.66dupA	36		0.91692	-0.0076616
BRCA1	c.5266dupC			-0.1994	-0.0649741
BRCA1	c.232delA	32		0.96187	-0.0054124
BRCA1	c.5251C>T			-0.37754	-0.117892
BRCA1	c.4930G>T	37		0.90305	-0.0076616
BRCA1	c.68_69delAG			-0.58714	-0.287756
BRCA1	c.5266dupC	59	56	-0.45434	0.78934
BRCA1	c.68_69delAG	33		0.95219	-0.0750196
BRCA1	c.4186-1643_4357+2020del3835	24		0.99727	-0.0001515
BRCA1	c.4186-1643_4357+2020del3835			-0.49963	-0.181971
BRCA1	c.5333-36_5406+400del510			-0.79304	-0.567475
BRCA1	c.843_846delCTCA	33		0.95219	-0.0025859
BRCA1	c.843_846delCTCA	58	50	-0.35116	0.87918
BRCA1	c.3481_3491del11	36		0.91692	-0.0076616
BRCA1	c.3481_3491del11			-0.07027	-0.0037775
BRCA1	c.68_69delAG	33		0.95219	-0.0076616
BRCA1	c.2197_2201del5	33		0.95219	-0.0054124
BRCA1	c.2685_2686delAA			-0.79304	-0.567475
BRCA1	c.66dupA		50	-0.35116	0.87918
BRCA1	c.5266dupC	24		0.99785	-0.131885
BRCA1	c.4327C>T	35		0.92973	-0.152875
BRCA1	c.2019delA		62	-0.6125	0.69605
BRCA1	c.213-12A>G	28		0.98802	-0.0037775
BRCA1	c.213-12A>G			-0.6125	-0.30395
BRCA1	c.2685_2686delAA	31		0.97183	-0.181971
BRCA1	c.2722G>T			-0.63701	-0.271766
BRCA1	c.5333-36_5406+400del510			-0.40711	-0.12895
BRCA1	c.5277+1G>A			-0.17936	-0.0371111
BRCA1	c.5277+1G>A			-0.85426	-0.580908
BRCA1	c.5277+1G>A	35		0.92973	-0.117892
BRCA1	c.2989_2990dupAA			-0.07027	-0.0037775
BRCA1	c.2685_2686delAA	37	55	0.91243	0.818029
BRCA1	c.5278-3836_5467+343dup			-0.07027	-0.0037775
BRCA1	c.5277+1G>A	30		0.97786	-0.12895
BRCA1	c.2685_2686delAA			-0.14373	-0.0207185
BRCA1	c.5333-36_5406+400del510			-0.08308	-0.0054124
BRCA1	c.5277+1G>A	35		0.92973	-0.0552935
BRCA1	c.68_69delAG		46	-0.268	0.92498
BRCA1	c.181T>G	26		0.99401	-0.0002469
BRCA1	c.5333-36_5406+400del510	30		0.97786	-0.0459971
BRCA1	c.2338C>T			-0.83653	-0.563248
BRCA1	c.5277+1G>A			-0.88886	-0.616048
BRCA1	c.5333-36_5406+400del510	32		0.96187	-0.0017114
BRCA1	c.2685_2686delAA			-0.37754	-0.0853986
BRCA1	c.68_69delAG	30		0.97786	-0.0017114
BRCA1	c.66dupA	31		0.97183	-0.155809
BRCA1	c.66dupA			-0.22087	-0.0459971
BRCA1	c.4186-1643_4357+2020del3835			-0.41024	-0.143556
BRCA1	c.5503_5564del62	35		0.93533	-0.143556
BRCA1	c.5277+1G>A		53	-0.44012	0.844191
BRCA1	c.4416_4417delinsG	34		0.94148	-0.0076616
BRCA1	c.4416_4417delinsG		45	-0.24374	0.935026
BRCA1	c.5333-36_5406+400del510	29		0.98447	-0.109806
BRCA1	c.5333-36_5406+400del510	28		0.98802	-0.0286812
BRCA1	c.2722G>T	34		0.94148	-0.0037775
BRCA1	c.4186-1643_4357+2020del3835	28		0.98802	-0.0017114
BRCA1	c.5503C>T		38	-0.11177	0.989256
BRCA1	c.68_69delAG	39		0.87262	-0.0459971
BRCA1	c.5266dupC	34		0.94148	-0.0037775
BRCA1	c.66dupA	29		0.98359	-0.014951
BRCA1	c.5277+1G>A	30		0.97786	-0.0107442
BRCA1	c.4186-1643_4357+2020del3835	29		0.98359	-0.014951
BRCA1	c.68_69delAG	38		0.88823	-0.0649741
BRCA1	c.68_69delAG			-0.1994	-0.0459971
BRCA1	c.5277+1G>A	30		0.97786	-0.0025859
BRCA1	c.3748G>T	33		0.95219	-0.0054124
BRCA1	c.5266dupC			-0.49963	-0.181971
BRCA1	c.4416_4417delinsG	32		0.96389	-0.143556
BRCA1	c.5333-36_5406+400del510			-0.08308	-0.0054124
BRCA1	c.3748G>T		48	-0.32051	0.903948
BRCA1	c.4186-1643_4357+2020del3835	29		0.98359	-0.0037775
BRCA1	c.1287dupA			-0.49963	-0.181971
BRCA1	c.5333-36_5406+400del510			-0.22087	-0.0286812
BRCA1	c.2019delA	32		0.96187	-0.0076616
BRCA1	c.5333-36_5406+400del510			-0.83653	-0.563248
BRCA1	c.2646_2648delTGC	33		0.95219	-0.0025859
BRCA1	c.5333-36_5406+400del510	30		0.97786	-0.0010665
BRCA1	c.2722G>T			-0.08308	-0.0054124
BRCA1	c.5333-36_5406+400del510	28		0.98802	-0.0207185
BRCA1	c.2685_2686delAA			-0.44012	-0.155809
BRCA1	c.5333-36_5406+400del510	32		0.96187	-0.0025859
BRCA1	c.68_69delAG			-0.6125	-0.30395
BRCA1	c.2989_2990dupAA	38		0.88823	-0.0750196
BRCA1	c.5333-36_5406+400del510	34		0.94148	-0.0076616
BRCA1	c.2646_2648delTGC		48	-0.32051	0.903948
BRCA1	c.4186-1643_4357+2020del3835	37		0.90305	-0.0107442
BRCA1	c.2685_2686delAA			-0.78156	-0.510098
BRCA1	c.181T>G			-0.268	-0.0750196
BRCA1	c.5266dupC			-0.1608	-0.0286812
BRCA1	c.5266dupC	37		0.90305	-0.0207185
BRCA1	c.4327C>T	34		0.94148	-0.0286812
BRCA1	c.4327C>T		65	-0.59936	0.644602
BRCA1	c.66dupA	35		0.92973	-0.0076616
BRCA1	c.5277+1G>A	39		0.87262	-0.106905
BRCA1	c.5266dupC	34		0.94148	-0.0076616
BRCA1	c.66dupA			-0.09695	-0.0076616
BRCA1	c.5503C>T	25		0.9959	-0.0001515
BRCA1	c.66dupA	36		0.91692	-0.0750196
BRCA1	c.5333-36_5406+400del510	26		0.99401	-0.0001515
BRCA1	c.5277+1G>A	29		0.98359	-0.0076616
BRCA1	c.5277+1G>A			-0.49963	-0.181971
BRCA1	c.3820dupG			-0.58585	-0.224894
BRCA1	c.2210delC	38	38	0.90582	0.987923
BRCA1	c.1292dupT	39		0.87262	-0.106905
BRCA1	c.2685_2686delAA			-0.268	-0.0750196
BRCA1	c.2685_2686delAA	38	41	0.88823	0.971319
BRCA1	c.66dupA	26		0.99401	-0.0005929
BRCA1	c.1292dupT			-0.40711	-0.12895
BRCA1	c.5266dupC	61	56	-0.45434	0.78934
BRCA1	c.5251C>T		42	-0.17936	0.962889
BRCA1	c.5277+1G>A	39		0.87262	-0.12895
BRCA1	c.5277+1G>A			-0.14373	-0.0207185
BRCA1	c.2019delA	33		0.95219	-0.0076616
BRCA1	c.2019delA			-0.79304	-0.567475
BRCA1	c.5333-36_5406+400del510			-0.268	-0.0750196
BRCA1	c.5333-36_5406+400del510	36		0.92429	-0.240049
BRCA1	c.1292dupT	38		0.88823	-0.0649741
BRCA1	c.5333-36_5406+400del510	30		0.97786	-0.0025859
BRCA1	c.1292dupT	38		0.88823	-0.014951
BRCA1	c.5277+1G>A	37		0.90305	-0.0207185
BRCA1	c.66dupA			-0.58585	-0.224894
BRCA1	c.4416_4417delinsG			-0.78483	-0.255571
BRCA1	c.66dupA	28		0.98802	-0.0001942
BRCA1	c.66dupA			-0.88886	-0.616048
BRCA1	c.5333-36_5406+400del510	36		0.92429	-0.271412
BRCA1	c.5333-36_5406+400del510			-0.64034	-0.240049
BRCA1	c.5277+1G>A	30		0.97786	-0.0010665
BRCA1	c.1292dupT	39		0.87262	-0.0207185
BRCA1	c.5333-36_5406+400del510			-0.34857	-0.106905
BRCA1	c.5333-36_5406+400del510		53	-0.44012	0.844191
BRCA1	c.2685_2686delAA			-0.55768	-0.210143
BRCA1	c.3748G>T	35	41	0.92973	0.971319
BRCA1	c.3485delA			-0.07027	-0.0005929
BRCA1	c.5333-36_5406+400del510	34		0.94148	-0.0037775
BRCA1	c.5333-36_5406+400del510	32		0.96187	-0.0010665
BRCA1	c.2685_2686delAA	36		0.91692	-0.0076616
BRCA1	c.2694dupA	32		0.96929	-0.457418
BRCA1	c.5266dupC	39		0.89185	-0.30395
BRCA1	c.4186-1643_4357+2020del3835	36		0.91692	-0.0459971
BRCA1	c.1714G>T	36		0.91692	-0.0054124
BRCA1	c.5333-36_5406+400del510	36		0.91692	-0.0076616
BRCA1	c.5266dupC	37		0.90305	-0.0076616
BRCA1	c.302-1G>A			-0.52649	-0.179037
BRCA1	c.302-1G>A	33		0.95219	-0.0552935
BRCA1	c.1287dupA			-0.49963	-0.181971
BRCA1	c.4416_4417delinsG	35		0.92973	-0.117892
BRCA1	c.5277+1G>A	37		0.90305	-0.0552935
BRCA1	c.1016dupA			-0.17936	-0.0371111
BRCA1	c.4416_4417delinsG			-0.6919	-0.287521
BRCA1	c.5266dupC	29		0.98359	-0.0371111
BRCA1	c.5277+1G>A	26		0.99401	-0.0001942
BRCA1	c.181T>G			-0.07027	-0.0037775
BRCA1	c.5333-36_5406+400del510			-0.22087	-0.0552935
BRCA1	c.4327C>T	35		0.92973	-0.0286812
BRCA1	c.5333-36_5406+400del510			-0.07027	-0.0037775
BRCA1	c.-200-?_441+?del	30		0.97786	-0.0054124
BRCA1	c.5277+1G>A	27		0.99144	-0.0001718
BRCA1	c.1504_1508del5	38		0.88823	-0.0649741
BRCA1	c.2197_2201del5	37		0.90305	-0.0459971
BRCA1	c.4165_4166delAG			-0.61342	-0.240049
BRCA1	c.4186-1643_4357+2020del3835	32		0.96187	-0.0107442
BRCA1	c.3549_3550delinsT			-0.11177	-0.0107442
BRCA1	c.3820dupG	38		0.88823	-0.152875
BRCA1	c.3485delA			-0.85426	-0.580908
BRCA1	c.5333-36_5406+400del510	37		0.91243	-0.224894
BRCA1	c.5136G>A	19		0.99999	-6.23e-05
BRCA1	c.5277+1G>A	35		0.92973	-0.0037775
BRCA1	c.4186-1643_4357+2020del3835			-0.52891	-0.12082
BRCA1	c.5137delG			-0.46997	-0.143556
BRCA1	c.5333-36_5406+400del510			-0.1608	-0.0286812
BRCA1	c.4186-1643_4357+2020del3835			-0.68341	-0.353575
BRCA1	c.2727_2730delTCAA		58	-0.45491	0.752555
BRCA1	c.5503C>T	30		0.97786	-0.0017114
BRCA1	c.5277+1G>A	32	35	0.96187	0.996223
BRCA1	c.5277+1G>A			-0.07027	-0.0037775
BRCA1	c.5251C>T			-0.70543	-0.370412
BRCA1	c.5277+1G>A	36		0.92429	-0.210143
BRCA1	c.5333-36_5406+400del510	29		0.98359	-0.0107442
BRCA1	c.3485delA	61	53	-0.37868	0.83077
BRCA1	c.68_69delAG	31		0.97044	-0.0286812
BRCA1	c.1292dupT	37		0.90305	-0.0107442
BRCA1	c.1292dupT			-0.09695	-0.0076616
BRCA1	c.4186-1643_4357+2020del3835			-0.32051	-0.0750196
BRCA1	c.3485delA	39		0.89185	-0.271766
BRCA1	c.5333-36_5406+400del510	38		0.90582	-0.30395
BRCA1	c.3485delA	37		0.90305	-0.0286812
BRCA1	c.2989_2990dupAA	37		0.90305	-0.0371111
BRCA1	c.4186-1643_4357+2020del3835			-0.61342	-0.168623
BRCA1	c.5333-36_5406+400del510	30		0.97786	-0.0017114
BRCA1	c.4186-1643_4357+2020del3835	24		0.99727	-0.0076616
BRCA1	c.4186-1643_4357+2020del3835			-0.07027	-0.0054124
BRCA1	c.2019delA	35		0.92973	-0.0459971
BRCA1	c.66dupA			-0.70543	-0.370412
BRCA1	c.4165_4166delAG			-0.63701	-0.044083
BRCA1	c.4165_4166delAG	23		0.99828	-0.0001331
BRCA1	c.3748G>T		63	-0.63701	0.679676
BRCA1	c.2197_2201del5	33		0.95219	-0.0207185
BRCA1	c.66dupA	30		0.97888	-0.155809
BRCA1	c.2197_2201del5			-0.1608	-0.0207185
BRCA1	c.34C>T			-0.17936	-0.0207185
BRCA1	c.2197_2201del5			-0.72676	-0.387345
BRCA1	c.4165_4166delAG	39		0.87262	-0.014951
BRCA1	c.4165_4166delAG			-0.29361	-0.0750196
BRCA1	c.5277+1G>A			-0.29361	-0.0853986
BRCA1	c.5277+1G>A	30		0.97888	-0.195823
BRCA1	c.3770_3771delAG			-0.34857	-0.106905
BRCA1	c.68_69delAG			-0.49963	-0.181971
BRCA1	c.5333-36_5406+400del510			-0.32051	-0.0960518
BRCA1	c.5333-36_5406+400del510			-0.22087	-0.0552935
BRCA1	c.5333-36_5406+400del510	35		0.92973	-0.0054124
BRCA1	c.2338C>T	30		0.97786	-0.0002469
BRCA1	c.2989_2990dupAA			-0.50753	-0.240543
BRCA1	c.66dupA			-0.74356	-0.474878
BRCA1	c.5277+1G>A			-0.14373	-0.014951
BRCA1	c.5277+1G>A	35		0.92973	-0.0371111
BRCA1	c.5503C>T	32		0.96187	-0.0286812
BRCA1	c.1529C>G		68	-0.74747	0.595655
BRCA1	c.1529C>G	34		0.94148	-0.0552935
BRCA1	c.1881_1884delCAGT			-0.32051	-0.0960518
BRCA1	c.3756_3759delGTCT	62	49	-0.28841	0.878626
BRCA1	c.5266dupC			-0.12738	-0.014951
BRCA1	c.5266dupC	37		0.90305	-0.0371111
BRCA1	c.2685_2686delAA	38		0.88823	-0.117892
BRCA1	c.2685_2686delAA			-0.29361	-0.0853986
BRCA1	c.3770_3771delAG		53	-0.44012	0.844191
BRCA1	c.3770_3771delAG	37		0.90305	-0.0459971
BRCA1	c.5333-36_5406+400del510			-0.09695	-0.0076616
BRCA1	c.2722G>T			-0.3805	-0.109806
BRCA1	c.3748G>T	37		0.90305	-0.0649741
BRCA1	c.5277+1G>A	30		0.97786	-0.0037775
BRCA1	c.2685_2686delAA	31		0.97044	-0.0037775
BRCA1	c.2685_2686delAA			-0.46997	-0.143556
BRCA1	c.5277+1G>A	33		0.95219	-0.0371111
BRCA1	c.2338C>T			-0.88886	-0.616048
BRCA1	c.2989_2990dupAA	34		0.94148	-0.0025859
BRCA1	c.3748G>T	35		0.92973	-0.0054124
BRCA1	c.3748G>T			-0.44012	-0.155809
BRCA1	c.5277+1G>A	36		0.91692	-0.0107442
BRCA1	c.2405_2406delTG		49	-0.3225	0.890194
BRCA1	c.2685_2686delAA	35		0.92973	-0.0750196
BRCA1	c.5277+1G>A	27		0.99144	-0.0002469
BRCA1	c.5277+1G>A			-0.41024	-0.143556
BRCA1	c.5277+1G>A	28		0.98802	-0.0054124
BRCA1	c.4186-1643_4357+2020del3835	30		0.97786	-0.0017114
BRCA1	c.66dupA		45	-0.24374	0.935026
BRCA1	c.5277+1G>A	34		0.94148	-0.0371111
BRCA1	c.5266dupC			-0.1608	-0.0286812
BRCA1	c.5266dupC	37		0.90305	-0.0107442
BRCA1	c.1292dupT		41	-0.1608	0.971319
BRCA1	c.2338C>T			-0.29361	-0.0750196
BRCA1	c.1621C>T		45	-0.24374	0.935026
BRCA1	c.3748G>T	36		0.91692	-0.0054124
BRCA1	c.5177_5178delGA	39		0.87262	-0.0552935
BRCA1	c.5333-36_5406+400del510			-0.66063	-0.33687
BRCA1	c.5503C>T			-0.29361	-0.0853986
BRCA1	c.2197_2201del5	32		0.96187	-0.0025859
BRCA1	c.4065_4068delTCAA			-0.61342	-0.240049
BRCA1	c.3756_3759delGTCT			-0.12738	-0.0054124
BRCA1	c.3400G>T		37.9357	-0.09695	0.992338
BRCA1	c.3770_3771delAG		41.9795	-0.1608	0.971319
BRCA1	c.3331_3334delCAAG	38.9596		0.89975	-0.181971
BRCA1	c.5266dupC	30.5845		0.97786	-0.0371111
BRCA1	c.68_69delAG			-0.1608	-0.0286812
BRCA1	c.2071delA			-0.11177	-0.0107442
BRCA1	c.2071delA	30.8364		0.97786	-0.0286812
BRCA1	c.5123C>A	34.8446		0.94148	-0.014951
BRCA1	c.2681_2682delAA	52.2738		0.56301	-0.140621
BRCA1	c.427G>T	31.4825		0.97044	-0.0054124
BRCA1	c.427G>T		43.499	-0.1994	0.954003
BRCA1	c.1530delA			-0.11177	-0.0107442
BRCA1	c.3598C>T			-0.07027	-0.0037775
BRCA1	c.5123C>A			-0.64034	-0.255571
BRCA1	c.3668_3671dupTTCC			-0.09695	-0.0076616
BRCA1	c.3668_3671dupTTCC		69.0486	-0.76765	0.578608
BRCA1	c.2389G>T			-0.32051	-0.0960518
BRCA1	c.427G>T	36.731		0.91692	-0.0371111
BRCA1	c.929delA			-0.1994	-0.0076616
BRCA1	c.3756_3759delGTCT	35.2279		0.92973	-0.0207185
BRCA1	c.4574_4575delAA	32.1506	41.8398	0.96187	0.971319
BRCA1	c.2681_2682delAA			-0.14373	-0.0207185
BRCA1	c.4186-?_4357+?del	34.9925		0.94148	-0.0459971
BRCA1	c.3756_3759delGTCT			-0.34857	-0.106905
BRCA1	c.1012A>T	33.5852		0.95219	-0.0025859
BRCA1	c.1961dupA		44.4025	-0.22087	0.944707
BRCA1	c.1504_1508del5	31.7098		0.97044	-0.014951
BRCA1	c.929delA			-0.6919	-0.0881218
BRCA1	c.3817C>T		39.488	-0.12738	0.985049
BRCA1	c.3756_3759delGTCT			-0.61342	-0.240049
BRCA1	c.1175_1214del40			-0.12738	-0.014951
BRCA1	c.5153G>A	38.2149	45.6482	0.88823	0.935026
BRCA1	c.3767_3768delCA	35.7755		0.92973	-0.0286812
BRCA1	c.3005delA	38.8227	59.5044	0.90582	0.743988
BRCA1	c.4354A>T	37.1198		0.90305	-0.0107442
BRCA1	c.1881_1884delCAGT	33.5441		0.95219	-0.0286812
BRCA1	c.4065_4068delTCAA	36.4162		0.91692	-0.0286812
BRCA1	c.4574_4575delAA	33.1882		0.95219	-0.0649741
BRCA1	c.213-11T>G		49.6975	-0.3225	0.890194
BRCA1	c.2476delA	33.4237		0.95219	-0.0054124
BRCA1	c.1326T>A		47.1869	-0.29361	0.914601
BRCA1	c.4574_4575delAA			-0.07027	-0.0037775
BRCA1	c.4574_4575delAA	29.7632		0.98359	-0.0010665
BRCA1	c.4327C>T	33.4976		0.95219	-0.0025859
BRCA1	c.3571delA	29.0979		0.98359	-0.152875
BRCA1	c.3756_3759delGTCT	28.0465		0.98802	-0.0853986
BRCA1	c.-200-?_5074+?del	45.0486		0.75626	-0.0207185
BRCA1	c.2269delG		54.193	-0.46997	0.831377
BRCA1	c.427G>T	31.6222		0.97044	-0.0025859
BRCA1	c.3256_3257insGA		46.0424	-0.268	0.92498
BRCA1	c.4945delA			-0.68341	-0.353575
BRCA1	c.4485-2A>G	26.1492		0.99401	-0.0107442
BRCA1	c.3607C>T	31.7591		0.97044	-0.0552935
BRCA1	c.68_69delAG			-0.11177	-0.0107442
BRCA1	c.68_69delAG		63.2882	-0.71641	0.696145
BRCA1	c.520delC			-0.52891	-0.109806
BRCA1	c.4065_4068delTCAA			-0.44012	-0.155809
BRCA1	c.929delA		51.937	-0.3805	0.868115
BRCA1	c.3005delA	47.9233		0.70639	-0.0853986
BRCA1	c.2704delG			-0.1608	-0.0286812
BRCA1	c.3756_3759delGTCT			-0.11177	-0.0037775
BRCA1	c.843_846delCTCA		51.8768	-0.3805	0.868115
BRCA1	c.5266dupC	30.4559		0.97786	-0.0552935
BRCA1	c.5266dupC			-0.34857	-0.0960518
BRCA1	c.5266dupC	37.9329		0.90305	-0.0853986
BRCA1	c.3331_3334delCAAG			-0.07027	-0.0037775
BRCA1	c.2475delC		50.6585	-0.35116	0.87918
BRCA1	c.2475delC	36.8953		0.91692	-0.0459971
BRCA1	c.1892dupT	30.5489		0.97888	-0.0988911
BRCA1	c.981_982delAT	54.8419	48.3039	-0.32051	0.903948
BRCA1	c.1512dupT	29.3306		0.98359	-0.0649741
BRCA1	c.2612_2613insT	25.3607		0.9959	-0.0001718
BRCA1	c.442-?_4357+?del			-0.22087	-0.0371111
BRCA1	c.1266T>G	35.0281		0.92973	-0.0054124
BRCA1	c.3607C>T		41.2841	-0.1608	0.971319
BRCA1	c.2475delC			-0.08308	-0.0054124
BRCA1	c.4165_4166delAG			-0.11177	-0.0107442
BRCA1	c.2681_2682delAA			-0.24374	-0.0649741
BRCA1	c.3598C>T	32.0274		0.96187	-0.0010665
BRCA1	c.3700_3704del5			-0.07027	-0.0037775
BRCA1	c.5266dupC	32.2601		0.96187	-0.0459971
BRCA1	c.2681_2682delAA			-0.55768	-0.143556
BRCA1	c.2657_2658delCT		39.1896	-0.12738	0.985049
BRCA1	c.2657_2658delCT	29.0595		0.98359	-0.0371111
BRCA1	c.2681_2682delAA			-0.41024	-0.131885
BRCA1	c.5278-?_5406+?del	37.6016	49.0541	0.90305	0.893095
BRCA1	c.4186-?_4357+?dup	27.4524		0.99144	-0.0960518
BRCA1	c.4065_4068delTCAA	30.872		0.97786	-0.014951
BRCA1	c.135-?_547+?dup	34.4559		0.94148	-0.0037775
BRCA1	c.135-?_547+?dup			-0.09695	-0.0076616
BRCA1	c.3331_3334delCAAG	37.3826		0.91243	-0.181971
BRCA1	c.4485-?_5074+?del	28.3121		0.98802	-0.0750196
BRCA1	c.2681_2682delAA	33.796		0.95219	-0.0107442
BRCA1	c.4065_4068delTCAA	38.2149		0.88823	-0.0286812
BRCA1	c.4065_4068delTCAA	31.7344		0.97044	-0.0010665
BRCA1	c.81-?_134+?dup	37.6646		0.90305	-0.0107442
BRCA1	c.81-?_134+?dup			-0.07027	-0.0107442
BRCA1	c.4676-?_4986+?del	35.5893		0.92973	-0.014951
BRCA1	c.3358_3359delGT	33.8344		0.95219	-0.0371111
BRCA1	c.3358_3359delGT			-0.49963	-0.0572794
BRCA1	c.2389G>T		51.4634	-0.40711	0.87105
BRCA1	c.2681_2682delAA	65.1417	61.5387	-0.66653	0.728588
BRCA1	c.2681_2682delAA			-0.40711	-0.12895
BRCA1	c.68_69delAG	38.1437		0.88823	-0.12895
BRCA1	c.2681_2682delAA	53.4511	47.4771	-0.2685	0.911878
BRCA1	c.2269delG			-0.32051	-0.0853986
BRCA1	c.4186-?_4357+?dup	30.8337		0.97786	-0.0107442
BRCA1	c.3770_3771delAG	37.0623		0.90305	-0.0076616
BRCA1	c.5193+2delT			-0.09695	-0.0076616
BRCA1	c.4158_4162del5			-0.11177	-0.0107442
BRCA1	c.5266dupC			-0.09695	-0.0054124
BRCA1	c.4485-2A>G			-0.58585	-0.224894
BRCA1	c.1016dupA	32.8241		0.96187	-0.014951
BRCA1	c.3756_3759delGTCT		60.3997	-0.64034	0.744429
BRCA1	c.5266dupC	43.7426		0.8006	-0.0459971
BRCA1	c.68_69delAG			-0.34857	-0.106905
BRCA1	c.3756_3759delGTCT		74.527	-0.78156	0.489902
BRCA1	c.3760_3761insT	29.5031		0.98359	-0.0107442
BRCA1	c.302-1G>T	35.4552		0.92973	-0.0054124
BRCA1	c.1892dupT	26.8611		0.99401	-0.0037775
BRCA1	c.68_69delAG	24.5229		0.99727	-0.0010665
BRCA1	c.4065_4068delTCAA			-0.22087	-0.0459971
BRCA1	c.1823_1826delAGAA	37.3196		0.90305	-0.0107442
BRCA1	c.3331_3334delCAAG			-0.1608	-0.0207185
BRCA1	c.1823_1826delAGAA	35.3101		0.92973	-0.0037775
BRCA1	c.1823_1826delAGAA	53.2183		0.53305	-0.152875
BRCA1	c.68_69delAG	38.642		0.89975	-0.143556
BRCA1	c.2476delA			-0.08308	-0.0054124
BRCA1	c.1175_1214del40			-0.07027	-0.0037775
BRCA1	c.1823_1826delAGAA	36.2218		0.92429	-0.0212357
BRCA1	c.68_69delAG			-0.32051	-0.0750196
BRCA1	c.1961delA	33.1828		0.95219	-0.0025859
BRCA1	c.68_69delAG			-0.74747	-0.404345
BRCA1	c.4186-?_4357+?dup	36.6653		0.91692	-0.117892
BRCA1	c.5153G>A	28.1396		0.98802	-0.0005929
BRCA1	c.5153G>A	39.1786		0.87262	-0.014951
BRCA1	c.929delA		60.3258	-0.64034	0.744429
BRCA1	c.929delA	36.564		0.91692	-0.014951
BRCA1	c.81-?_134+?del		62.9268	-0.6125	0.69605
BRCA1	c.302-1G>A			-0.12738	-0.0076616
BRCA1	c.2035A>T			-0.08308	-0.0054124
BRCA1	c.778_779dupAA	27.4251		0.99144	-0.0054124
BRCA1	c.-19-?_5592+?del			-0.71641	-0.287521
BRCA1	c.5468-?_5592+?del	35.3867		0.92973	-0.165688
BRCA1	c.5152+1G>T			-0.88246	-0.526083
BRCA1	c.-200-?_80+?del	33.1636		0.95219	-0.0025859
BRCA1	c.-200-?_5467+?del		56.9582	-0.52891	0.804177
BRCA1	c.1141A>T		53.4949	-0.46695	0.847125
BRCA1	c.5333-?_5406+?del	38.0424		0.88823	-0.0853986
BRCA1	c.1504_1508del5			-0.268	-0.0750196
BRCA1	c.5266dupC			-0.08308	-0.0054124
BRCA1	c.3756_3759delGTCT	34.9897		0.94148	-0.0107442
BRCA1	c.1961delA	56.4736		0.47109	-0.12082
BRCA1	c.68_69delAG			-0.11177	-0.0054124
BRCA1	c.68_69delAG			-0.07027	-0.0037775
BRCA1	c.68_69delAG		57.3552	-0.55768	0.789857
BRCA1	c.68_69delAG			-0.66063	-0.33687
BRCA1	c.3990_3993delCCAG			-0.46997	-0.168623
BRCA1	c.2934T>G	29.8042		0.98359	-0.0750196
BRCA1	c.68_69delAG			-0.32051	-0.0649741
BRCA1	c.68_69delAG			-0.11177	-0.0286812
BRCA1	c.68_69delAG	35.1239		0.92973	-0.0037775
BRCA1	c.4186-?_4357+?dup			-0.07027	-0.0025859
BRCA1	c.68_69delAG			-0.14373	-0.0107442
BRCA1	c.1082C>G		47.8001	-0.2685	0.911878
BRCA1	c.81-?_134+?del			-0.09695	-0.0005929
BRCA1	c.4065_4068delTCAA			-0.22087	-0.0552935
BRCA1	c.4065_4068delTCAA		47.217	-0.2685	0.911878
BRCA1	c.2071delA			-0.17936	-0.0286812
BRCA1	c.5333-?_5406+?del	38.2998		0.88823	-0.0750196
BRCA1	c.68_69delAG		61.3443	-0.58714	0.712244
BRCA1	c.68_69delAG			-0.08308	-0.0054124
BRCA1	c.4186-?_4357+?dup			-0.17936	-0.0371111
BRCA1	c.5194-?_5277+?del	45.8617	42.423	-0.16015	0.961611
BRCA1	c.302-2delA		57.3525	-0.55768	0.789857
BRCA1	c.4186-?_4357+?dup			-0.1608	-0.0286812
BRCA1	c.5333-2A>C	58.4887	53.6482	-0.44012	0.844191
BRCA1	c.68_69delAG		55.6578	-0.49963	0.818029
BRCA1	c.4065_4068delTCAA			-0.09695	-0.0076616
BRCA1	c.2475delC		57.6537	-0.48076	0.77459
BRCA1	c.4327C>T			-0.6919	-0.271412
BRCA1	c.4186-?_4357+?dup	32.3587		0.96187	-0.0025859
BRCA1	c.4065_4068delTCAA	34.7871		0.94148	-0.0649741
BRCA1	c.2681_2682delAA	37.9192		0.90305	-0.0207185
BRCA1	c.68_69delAG	38.0096		0.88823	-0.0207185
BRCA1	c.2560_2561dupGC	30.6393		0.97786	-0.0037775
BRCA1	c.68_69delAG	32.6872		0.96187	-0.0371111
BRCA1	c.2071delA			-0.1608	-0.0286812
BRCA1	c.213-11T>G	40.0575		0.85627	-0.0207185
BRCA1	c.1961dupA	30.6831		0.97786	-0.014951
BRCA1	c.68_69delAG	26.694		0.99401	-0.0001718
BRCA1	c.427G>T	38.6037		0.88823	-0.0750196
BRCA1	c.-200-?_5467+?del	33.9329		0.95219	-0.014951
BRCA1	c.4186-?_4357+?dup			-0.29361	-0.0207185
BRCA1	c.34C>T	20.7392		0.99998	-0.0001162
BRCA1	c.4625_4626delCT	28.4025		0.98802	-0.0286812
BRCA1	c.4186-?_4357+?dup	31.7591		0.97044	-0.0076616
BRCA1	c.5278-?_5592+?del	32.6982		0.96187	-0.179037
BRCA1	c.5027T>A	37.7276		0.90305	-0.0371111
BRCA1	c.5027T>A			-0.12738	-0.0054124
BRCA1	c.4065_4068delTCAA	35.2717		0.92973	-0.0853986
BRCA1	c.4065_4068delTCAA	35.885		0.92973	-0.0037775
BRCA1	c.5503C>T	27.6961		0.99144	-0.0054124
BRCA1	c.-200-?_5332+?del	30.4339		0.97888	-0.271412
BRCA1	c.-200-?_5332+?del			-0.11177	-0.0017114
BRCA1	c.5503C>T			-0.17936	-0.0552935
BRCA1	c.68_69delAG	31.4059		0.97183	-0.287521
BRCA1	c.3869_3870delAA			-0.3225	-0.109806
BRCA1	c.4065_4068delTCAA	29.2266		0.98359	-0.0054124
BRCA1	c.4065_4068delTCAA			-0.1994	-0.0459971
BRCA1	c.68_69delAG			-0.12738	-0.014951
BRCA1	c.1140delG			-0.37754	-0.117892
BRCA1	c.1881_1884delCAGT		45.1828	-0.22034	0.932737
BRCA1	c.427G>T			-0.44012	-0.0988911
BRCA1	c.2475delC			-0.12738	-0.014951
BRCA1	c.68_69delAG			-0.07027	-0.0037775
BRCA1	c.5503C>T			-0.14373	-0.117892
BRCA1	c.1175_1214del40	38.7488	55.6523	0.89975	0.818029
BRCA1	c.1961delA			-0.1608	-0.0286812
BRCA1	c.427G>T			-0.11177	-0.0107442
BRCA1	c.-200-?_5467+?del	35.1321		0.92973	-0.0076616
BRCA1	c.68_69delAG	62.4011	55.8768	-0.42845	0.803651
BRCA1	c.3358_3359delGT	27.0664		0.99144	-0.0017114
BRCA1	c.5266dupC	36.8323		0.91692	-0.0286812
BRCA1	c.4065_4068delTCAA	34.1574		0.94148	-0.0207185
BRCA1	c.671-1G>A		46.6995	-0.24363	0.922441
BRCA1	c.1757delC	30.152		0.97786	-0.0010665
BRCA1	c.4065_4068delTCAA			-0.24374	-0.0649741
BRCA1	c.2681_2682delAA	32.4134		0.96187	-0.0017114
BRCA1	c.3756_3759delGTCT			-0.17936	-0.0371111
BRCA1	c.68_69delAG		46.1465	-0.268	0.92498
BRCA1	c.4065_4068delTCAA			-0.12738	-0.014951
BRCA1	c.1504_1508del5			-0.22087	-0.0552935
BRCA1	c.427G>T	34.5435		0.94148	-0.0286812
BRCA1	c.4186-?_4357+?dup	37.9795	57.6153	0.90305	0.792791
BRCA1	c.4186-?_4357+?dup			-0.04781	-0.014951
BRCA1	c.427G>T	36.2026		0.91692	-0.0107442
BRCA1	c.427G>T			-0.09695	-0.0076616
BRCA1	c.981_982delAT	32.386		0.96187	-0.0107442
BRCA1	c.981_982delAT			-0.14373	-0.0207185
BRCA1	c.-200-?_80+?del			-0.11177	-0.0017114
BRCA1	c.3756_3759delGTCT			-0.1994	-0.0459971
BRCA1	c.1953dupG	29.5551		0.98359	-0.179037
BRCA1	c.4065_4068delTCAA	35.9233		0.92973	-0.0076616
BRCA1	c.4358-?_5277+?del			-0.52891	-0.0775589
BRCA1	c.5266dupC			-0.08308	-0.0054124
BRCA1	c.2552_2553delAA			-0.88886	-0.616048
BRCA1	c.427G>T		47.4935	-0.2685	0.911878
BRCA1	c.3400G>T	32.3751		0.96187	-0.0853986
BRCA1	c.4186-?_4357+?dup	34.6119		0.94148	-0.0960518
BRCA1	c.4186-?_4357+?dup	36.2382		0.91692	-0.0076616
BRCA1	c.4186-?_4357+?dup			-0.46997	-0.109806
BRCA1	c.929delA			-0.09695	-0.0054124
BRCA1	c.68_69delAG			-0.1994	-0.0649741
BRCA1	c.2269delG	37.3224		0.90305	-0.0286812
BRCA1	c.929delA	38.6694		0.88823	-0.014951
BRCA1	c.929delA			-0.49963	-0.131885
BRCA1	c.929delA	25.5058		0.9959	-0.0054124
BRCA1	c.68_69delAG	31.2389	50.3053	0.97044	0.882108
BRCA1	c.505C>T	27.7043		0.99144	-0.0371111
BRCA1	c.81-?_5193+?del	32.4819		0.96187	-0.0025859
BRCA1	c.81-?_5193+?del			-0.07027	-0.0037775
BRCA1	c.4186-?_4357+?dup			-0.08308	-0.0054124
BRCA1	c.3331_3334delCAAG			-0.08308	-0.0054124
BRCA1	c.4065_4068delTCAA	33.9603		0.95219	-0.0286812
BRCA1	c.-200-?_4185+?del			-0.55768	-0.210143
BRCA1	c.-200-?_4185+?del	29.1828		0.98359	-0.0037775
BRCA1	c.981_982delAT		54.0753	-0.46997	0.831377
BRCA1	c.2722G>T	23.3621		0.99828	-0.0001331
BRCA1	c.4574_4575delAA	30.486		0.97786	-0.0107442
BRCA1	c.246delT	33.7413		0.95219	-0.140621
BRCA1	c.2475delC			-0.22087	-0.0037775
BRCA1	c.2681_2682delAA	47.269	43.6961	-0.1994	0.954003
BRCA1	c.2603C>G	33.7714		0.95219	-0.0207185
BRCA1	c.2681_2682delAA	37.5222		0.90305	-0.117892
BRCA1	c.3967C>T	29.065		0.98359	-0.0002469
BRCA1	c.3331_3334delCAAG			-0.08308	-0.0054124
BRCA1	c.2475delC			-0.11177	-0.0107442
BRCA1	c.3756_3759delGTCT			-0.17936	-0.0371111
BRCA1	c.4485-?_5074+?del			-0.11177	-0.0107442
BRCA1	c.211delA			-0.29361	-0.0853986
BRCA1	c.246delT			-0.07027	-0.0037775
BRCA1	c.4186-?_4357+?dup	36.742		0.91692	-0.014951
BRCA1	c.1326T>A			-0.46997	-0.168623
BRCA1	c.4065_4068delTCAA	38.4504		0.88823	-0.0960518
BRCA1	c.4065_4068delTCAA			-0.268	-0.0750196
BRCA1	c.4327C>T			-0.1994	-0.0459971
BRCA1	c.68_69delAG	33.0185		0.95511	-0.210143
BRCA1	c.2252_2253delTG	29.5934	33.2457	0.98359	0.998289
BRCA1	c.3700_3704del5	32.5202		0.96187	-0.106905
BRCA1	c.68_69delAG		49.0404	-0.3225	0.890194
BRCA1	c.2194G>T	65.4839	56.6324	-0.52891	0.804177
BRCA1	c.4186-?_4357+?dup	38.9268		0.88823	-0.0853986
BRCA1	c.68_69delAG	34.0862		0.94148	-0.0107442
BRCA1	c.68_69delAG			-0.56104	-0.0120768
BRCA1	c.68_69delAG	35.1923		0.92973	-0.0037775
BRCA1	c.4065_4068delTCAA		36.3422	-0.06886	0.994227
BRCA1	c.4065_4068delTCAA	37.5551		0.90305	-0.0286812
BRCA1	c.2475delC		49.8179	-0.34857	0.893095
BRCA1	c.3331_3334delCAAG			-0.58714	-0.182525
BRCA1	c.5266dupC	25.4319		0.99663	-0.131885
BRCA1	c.5266dupC			-0.07027	-0.0054124
BRCA1	c.1335_1336delAA	31.1896		0.97044	-0.0459971
BRCA1	c.3005delA			-0.09695	-0.0076616
BRCA1	c.3331_3334delCAAG			-0.14373	-0.0207185
BRCA1	c.1687C>T	38.7433		0.88823	-0.014951
BRCA1	c.4186-?_4357+?dup			-0.268	-0.0750196
BRCA1	c.1961delA	33.232	53.9302	0.95511	0.844191
BRCA1	c.799dupT			-0.14373	-0.0076616
BRCA1	c.3331_3334delCAAG			-0.1608	-0.0286812
BRCA1	c.1499delA	69.3443	46.1875	-0.22798	0.912495
BRCA1	c.5266dupC	34.809		0.94148	-0.014951
BRCA1	c.1505_1509del5	35.9562		0.92973	-0.0649741
BRCA1	c.5193+1G>A			-0.71641	-0.303855
BRCA1	c.2681_2682delAA			-0.268	-0.0750196
BRCA1	c.3756_3759delGTCT	35.1595	63.6085	0.93533	0.696145
BRCA1	c.3756_3759delGTCT			-0.17936	-0.0371111
BRCA1	c.3549_3550delinsT			-0.37754	-0.117892
BRCA1	c.68_69delAG			-0.24374	-0.0371111
BRCA1	c.5266dupC			-0.14373	-0.0207185
BRCA1	c.5503C>T			-0.34857	-0.106905
BRCA1	c.241C>T			-0.12738	-0.0750196
BRCA1	c.68_69delAG	30.3573		0.97786	-0.014951
BRCA1	c.3005delA			-0.32051	-0.0286812
BRCA1	c.4186-?_4357+?dup			-0.17936	-0.0371111
BRCA1	c.3331_3334delCAAG		40.6242	-0.14373	0.979282
BRCA1	c.5194-?_5277+?del	32.7995		0.96187	-0.0037775
BRCA1	c.4065_4068delTCAA		58.4641	-0.58585	0.775106
BRCA1	c.3770_3771delAG	33.6537		0.95219	-0.0750196
BRCA1	c.-200-?_80+?del	33.1335		0.95219	-0.0037775
BRCA1	c.3481_3491del11		61.8453	-0.58714	0.712244
BRCA1	c.68_69delAG			-0.22087	-0.0552935
BRCA1	c.4065_4068delTCAA		57.0075	-0.55768	0.789857
BRCA1	c.4222C>T			-0.1608	-0.0286812
BRCA1	c.2338C>T		48.3477	-0.32051	0.903948
BRCA1	c.2338C>T	32.8679		0.96187	-0.117892
BRCA1	c.-200-?_5074+?del	38.6475	42.0424	0.88823	0.962889
BRCA1	c.-200-?_80+?del	37.2047		0.90305	-0.0207185
BRCA1	c.68_69delAG		51.6879	-0.40711	0.87105
BRCA1	c.213-?_441+?del			-0.1608	-0.0286812
BRCA1	c.68_69delAG			-0.08308	-0.0054124
BRCA1	c.246delT	34.037		0.94148	-0.0286812
BRCA1	c.4065_4068delTCAA		41.7659	-0.1608	0.971319
BRCA1	c.181T>C			-0.12738	-0.0459971
BRCA1	c.5503C>T	31.603		0.97044	-0.014951
BRCA1	c.5503C>T			-0.17936	-0.0107442
BRCA1	c.68_69delAG	35.5537		0.92973	-0.0037775
BRCA1	c.4186-?_4357+?dup			-0.268	-0.0750196
BRCA1	c.2934T>G		56.3121	-0.52891	0.804177
BRCA1	c.4065_4068delTCAA		50.4832	-0.30975	0.86717
BRCA1	c.2563C>T	34.8145		0.94148	-0.0054124
BRCA1	c.68_69delAG	58.3956		0.41415	-0.195823
BRCA1	c.1175_1214del40			-0.55768	-0.0476423
BRCA1	c.4485-?_4986+?del	27.54		0.99144	-0.0054124
BRCA1	c.1360_1361delAG			-0.49963	-0.0775589
BRCA1	c.520delC	33.8809		0.95219	-0.014951
BRCA1	c.4065_4068delTCAA	35.0527		0.92973	-0.014951
BRCA1	c.4987-?_5074+?del	34.9843		0.94148	-0.0207185
BRCA1	c.5266dupC			-0.41024	-0.067263
BRCA1	c.4574_4575delAA	28.2683		0.98802	-0.0107442
BRCA1	c.5266dupC	46.9925	36.1451	-0.07571	0.99457
BRCA1	c.5266dupC	36.6872		0.91692	-0.0054124
BRCA1	c.68_69delAG	66.8693	66.2697	-0.70543	0.629588
BRCA1	c.68_69delAG	31.7782		0.97183	-0.168623
BRCA1	c.3756_3759delGTCT	37.9658		0.90305	-0.0207185
BRCA1	c.5193+2delT	29.1964		0.98359	-0.0010665
BRCA1	c.3053_3054insTGAGA			-0.14373	-0.0207185
BRCA1	c.4186-?_4357+?dup	28.5448		0.98802	-0.0010665
BRCA1	c.4065_4068delTCAA	36.3641		0.91692	-0.0371111
BRCA1	c.3756_3759delGTCT	38.6064		0.89975	-0.0988911
BRCA1	c.4186-?_4357+?dup			-0.43699	-0.0371111
BRCA1	c.4327C>T			-0.14373	-0.014951
BRCA1	c.4185G>A			-0.09695	-0.0076616
BRCA1	c.68_69delAG	32.8679		0.96187	-0.0037775
BRCA1	c.3756_3759delGTCT	38.2888		0.88823	-0.0552935
BRCA1	c.4065_4068delTCAA			-0.09695	-0.0054124
BRCA1	c.5266dupC			-0.5344	-0.240543
BRCA1	c.3762_3763delGA			-0.11177	-0.0107442
BRCA1	c.3762_3763delGA	26.8884		0.99401	-0.0001718
BRCA1	c.4065_4068delTCAA			-0.09695	-0.0076616
BRCA1	c.4065_4068delTCAA	29.3936		0.98359	-0.0017114
BRCA1	c.3578dupT	34.4778		0.94148	-0.0750196
BRCA1	c.3706_3707delAA			-0.52891	-0.0988911
BRCA1	c.5266dupC			-0.55768	-0.210143
BRCA1	c.4065_4068delTCAA			-0.07027	-0.0037775
BRCA1	c.4065_4068delTCAA	36.4216		0.92429	-0.0988911
BRCA1	c.4041_4042delAG	35.3539		0.93533	-0.0881218
BRCA1	c.3756_3759delGTCT	27.6496		0.99144	-0.0076616
BRCA1	c.70_80del11	29.755		0.98359	-0.0025859
BRCA1	c.70_80del11		51.3511	-0.3805	0.868115
BRCA1	c.2475delC		68.7365	-0.74747	0.595655
BRCA1	c.1101_1102insC			-0.1994	-0.0459971
BRCA1	c.-200-?_5074+?del	73.3443	65.2539	-0.68341	0.646425
BRCA1	c.2389G>T	28.6845		0.98802	-0.0037775
BRCA1	c.3700_3704del5		51.1677	-0.40711	-0.0371111
BRCA1	c.4574_4575delAA		66.0452	-0.70543	0.629588
BRCA1	c.4065_4068delTCAA			-0.22087	-0.0552935
BRCA1	c.3066delA	32.9281		0.96389	-0.303855
BRCA1	c.3839_3843delinsAGGC	33.9001	59.9452	0.95511	0.759951
BRCA1	c.3839_3843delinsAGGC			-0.09695	-0.0076616
BRCA1	c.2071delA			-0.1608	-0.0286812
BRCA1	c.-200-?_80+?del	27.9179		0.99144	-0.0002469
BRCA1	c.1508delA			-0.32051	-0.0552935
BRCA1	c.1808C>G	34.9131		0.94148	-0.0017114
BRCA1	c.68_69delAG			-0.66653	-0.271412
BRCA1	c.3489_3499del11			-0.24374	-0.0552935
BRCA1	c.5266dupC			-0.46997	-0.168623
BRCA1	c.68_69delAG			-0.32051	-0.0960518
BRCA1	c.5266dupC			-0.41024	-0.143556
BRCA1	c.68_69delAG	33		0.95219	-0.0960518
BRCA1	c.1878_1879insTAGT			-0.55768	-0.210143
BRCA1	c.1878_1879insTAGT	28		0.98802	-0.0001942
BRCA1	c.68_69delAG	36		0.91692	-0.0054124
BRCA1	c.4065_4068delTCAA			-0.12738	-0.014951
BRCA1	c.4065_4068delTCAA	29		0.98359	-0.0207185
BRCA1	c.5266dupC	32		0.96187	-0.0037775
BRCA1	c.68_69delAG			-0.70707	-0.482125
BRCA1	c.2681_2682delAA	38		0.88823	-0.0960518
BRCA1	c.2309C>G			-0.32051	-0.0960518
BRCA1	c.5071dupA			-0.11177	-0.0107442
BRCA1	c.5417delC	38		0.89975	-0.143556
BRCA1	c.547+2T>A	29		0.98677	-0.271766
BRCA1	c.68_69delAG			-0.1608	-0.0286812
BRCA1	c.68_69delAG			-0.5344	-0.256012
BRCA1	c.4986+6T>G	28		0.98802	-0.0017114
BRCA1	c.68_69delAG			-0.1994	-0.0459971
BRCA1	c.1916T>A			-0.7627	-0.492448
BRCA1	c.195delG	36.5		0.91692	-0.0649741
BRCA1	c.5503C>T	34.3		0.94559	-0.143556
BRCA1	c.181T>G	38.4		0.89975	-0.181971
BRCA1	c.5267_5268insC	34.2		0.94148	-0.0054124
BRCA1	c.213-12A>G		58	-0.58585	0.775106
BRCA1	c.3756_3759delGTCT	37.8		0.90305	-0.0459971
BRCA1	c.2989_2990dupAA	28.4		0.98802	-0.0002191
BRCA1	c.181T>G	38.9		0.88823	-0.0286812
BRCA1	c.68_69delAG			-0.88886	-0.616048
BRCA1	c.4533_4534delCA	31.4		0.97044	-0.0853986
BRCA1	c.5503C>T	33.2		0.95511	-0.271412
BRCA1	c.181T>G	38.3		0.88823	-0.0286812
BRCA1	c.4065_4068delTCAA			-0.35116	-0.12082
BRCA1	c.5267_5268insC	32.8		0.96389	-0.195823
BRCA1	c.5267_5268insC			-0.1994	-0.0371111
BRCA1	c.1421T>G	34.6		0.94559	-0.109806
BRCA1	c.5267_5268insC	30.5		0.97786	-0.0076616
BRCA1	c.3700_3704del5	32.4		0.96187	-0.014951
BRCA1	c.4533_4534delCA	34.5		0.94559	-0.195823
BRCA1	c.3485delA	30.5	48	0.97786	0.903948
BRCA1	c.181T>G	35.1		0.92973	-0.0076616
BRCA1	c.181T>G	36.5		0.91692	-0.0107442
BRCA1	c.3018_3021delTTCA	36.3		0.91692	-0.140621
BRCA1	c.5267_5268insC			-0.09695	-0.0076616
BRCA1	c.3018_3021delTTCA	38.5	40.5	0.88823	0.979282
BRCA1	c.181T>G	38.6		0.88823	-0.0459971
BRCA1	c.5267_5268insC	36.2		0.91692	-0.0076616
BRCA1	c.4183C>T			-0.64034	-0.255571
BRCA1	c.68_69delAG	38.6		0.88823	-0.0207185
BRCA1	c.5267_5268insC	25.1		0.9959	-0.0017114
BRCA1	c.181T>G			-0.22087	-0.0552935
BRCA1	c.5267_5268insC	37.9		0.90305	-0.0750196
BRCA1	c.3481_3491del11	49.4	46.1	-0.24363	0.922441
BRCA1	c.3485delA			-0.09695	-0.0076616
BRCA1	c.5267_5268insC			-0.268	-0.0750196
BRCA1	c.3481_3491del11	53	50	-0.30975	0.86717
BRCA1	c.5267_5268insC	37.9	49.9	0.91243	0.890194
BRCA1	c.4689C>G		56.2	-0.45434	0.78934
BRCA1	c.4065_4068delTCAA	35.5		0.92973	-0.0853986
BRCA1	c.5267_5268insC	33.5		0.95219	-0.0750196
BRCA1	c.329dupA	36.1		0.91692	-0.0076616
BRCA1	c.5267_5268insC	28.1		0.98802	-0.0076616
BRCA1	c.5267_5268insC	36.3		0.91692	-0.0076616
BRCA1	c.4676-1G>A		44.3	-0.22087	0.944707
BRCA1	c.135-1206_441+1607del	35.5	54.4	0.93533	0.831377
BRCA1	c.5109T>G	38.7		0.88823	-0.0286812
BRCA1	c.4986+3G>C	35.3		0.92973	-0.0853986
BRCA1	c.5267_5268insC		56.1	-0.52891	0.804177
BRCA1	c.4183C>T	33.3	45.5	0.95219	0.935026
BRCA1	c.5503dupC	27.2		0.99144	-0.014951
BRCA1	c.181T>G	25.5		0.9959	-0.0001515
BRCA1	c.181T>G		45.8	-0.24374	0.935026
BRCA1	c.5267_5268insC	27.5		0.99144	-0.0001718
BRCA1	c.68_69delAG	33.5		0.95219	-0.014951
BRCA1	c.5153-2delA	37.2		0.90305	-0.0552935
BRCA1	c.5267_5268insC	36.4		0.91692	-0.0037775
BRCA1	c.5267_5268insC		55.3	-0.42845	0.803651
BRCA1	c.494dupT	33.5		0.95219	-0.0107442
BRCA1	c.5267_5268insC	38.8		0.88823	-0.152875
BRCA1	c.5267_5268insC	36.6		0.91692	-0.0286812
BRCA1	c.2411_2412delAG	30.6		0.97786	-0.0459971
BRCA1	c.4222C>T	40.6	35.5	-0.07027	0.996223
BRCA1	c.2405_2406delTG	29.2		0.98359	-0.179037
BRCA1	c.2405_2406delTG		47.4	-0.29361	0.914601
BRCA1	c.2405_2406delTG	48	45	-0.22034	0.932737
BRCA1	c.5251C>T	39.3		0.87262	-0.0207185
BRCA1	c.5267_5268insC		60.6	-0.56104	0.728234
BRCA1	c.5267_5268insC	25.8		0.9959	-0.0107442
BRCA1	c.5267_5268insC	37.5		0.90305	-0.0207185
BRCA1	c.5267_5268insC	39.2		0.89729	-0.616048
BRCA1	c.4065_4068delTCAA	30.9	54.9	0.97888	0.831377
BRCA1	c.190T>G	31.3		0.97044	-0.0371111
BRCA1	c.3481_3491del11			-0.12738	-0.014951
BRCA1	c.4675+1G>A	32.2		0.96187	-0.0107442
BRCA1	c.5267_5268insC			-0.11177	-0.0107442
BRCA1	c.181T>G	39.4		0.87262	-0.12895
BRCA1	c.3481_3491del11			-0.80683	-0.455723
BRCA1	c.3481_3491del11	39		0.87262	-0.0750196
BRCA1	c.4986+3G>C	37.1		0.90305	-0.0054124
BRCA1	c.5267_5268insC	38.5		0.88823	-0.0207185
BRCA1	c.1938_1947del10			-0.11177	-0.0107442
BRCA1	c.5503C>T	33.5		0.95219	-0.0076616
BRCA1	c.4689C>G	28.8		0.98802	-0.0025859
BRCA1	c.4222C>T	27.1		0.99144	-0.0002191
BRCA1	c.1687C>T		61.3	-0.66653	0.728588
BRCA1	c.3661G>T	60.7	53.1	-0.44012	0.844191
BRCA1	c.3018_3021delTTCA			-0.268	-0.0552935
BRCA1	c.5177_5180delGAAA	35.2		0.92973	-0.179037
BRCA1	c.5267_5268insC		39.1	-0.12738	0.985049
BRCA1	c.2411_2412delAG	36.5		0.91692	-0.0076616
BRCA1	c.4987-2341_5074+2676del5105	34	60.2	0.94559	0.744429
BRCA1	c.3481_3491del11	31.4		0.97044	-0.014951
BRCA1	c.3967delC	32.1		0.96187	-0.0025859
BRCA1	c.3016_3019delCATT	34.3		0.94559	-0.303855
BRCA1	c.1127delA	24.7		0.99727	-0.0107442
BRCA1	c.68_69delAG	22.7		0.99904	-0.0001162
BRCA1	c.5267_5268insC	40.1		0.85627	-0.0853986
BRCA1	c.4689C>G	36.4		0.91692	-0.0107442
BRCA1	c.3661G>T	35.8		0.92973	-0.0207185
BRCA1	c.3661G>T		45.5	-0.24374	0.935026
BRCA1	c.5267_5268insC	36.7		0.91692	-0.0750196
BRCA1	c.2477_2478delCA	28.9	44.5	0.98802	0.944707
BRCA1	c.5510G>A	34.5		0.94148	-0.0076616
BRCA1	c.3661G>T	29.4946		0.98359	-0.0054124
BRCA1	c.5267_5268insC		41	-0.13793	0.966045
BRCA1	c.4689C>G	36.1		0.91692	-0.014951
BRCA1	c.1687C>T	28.5		0.99047	-0.474878
BRCA1	c.181T>G	32.1		0.96187	-0.0076616
BRCA1	c.3700_3704del5	28.8		0.98802	-0.0025859
BRCA1	c.5417delC	31.4		0.97044	-0.014951
BRCA1	c.5417delC			-0.22087	-0.0552935
BRCA1	c.4186C>T	57.1		0.60149	-0.567475
BRCA1	c.181T>G	35.1		0.92973	-0.0037775
BRCA1	c.3624dupA		42.9	-0.17936	0.962889
BRCA1	c.4186-?_4357+?dup		57	-0.48076	0.77459
BRCA1	c.181T>G	48.1	46.2	-0.24363	0.922441
BRCA1	c.4987-2508_5074+84del	39.8	38.8	-0.11177	0.989256
BRCA1	c.952_1015del64	32.9		0.96187	-0.0054124
BRCA1	c.3700_3704del5			-0.22087	-0.0552935
BRCA1	c.1953_1956delGAAA		53.3	-0.44012	0.844191
BRCA1	c.5095C>T		56.2	-0.45434	0.78934
BRCA1	c.116G>A	27.9		0.99144	-0.0005929
BRCA1	c.1621C>T	30.3		0.97786	-0.014951
BRCA1	c.1621C>T			-0.74003	-0.210143
BRCA1	c.3016_3019delCATT			-0.29361	-0.0286812
BRCA1	c.181T>G	32.5		0.96187	-0.0037775
BRCA1	c.3343delG			-0.32051	-0.0649741
BRCA1	c.3485_3488delATAC	37.2		0.90305	-0.0107442
BRCA1	c.4986+3G>C	33.4		0.95219	-0.0025859
BRCA1	c.5503C>T	32.1		0.96389	-0.224894
BRCA1	c.68_69delAG	46.6	42.6	-0.17936	0.962889
BRCA1	c.2142delT			-0.61271	-0.207209
BRCA1	c.1504_1508del5			-0.22087	-0.0552935
BRCA1	c.68_69delAG	36.4	58.6	0.92429	0.775106
BRCA1	c.68_69delAG			-0.29361	-0.0853986
BRCA1	c.4987-2508_5074+84del	33.3		0.95219	-0.0286812
BRCA1	c.1687C>T		43.9	-0.1994	0.954003
BRCA1	c.5503C>T	33.2		0.95219	-0.0286812
BRCA1	c.952_1015del64	33.7		0.95219	-0.0960518
BRCA1	c.1012A>T	33.7		0.95219	-0.0207185
BRCA1	c.5179A>T	25.5		0.9959	-0.0001515
BRCA1	c.2475delC	37.8		0.90305	-0.0371111
BRCA1	c.4183C>T	35.3	48	0.92973	0.903948
BRCA1	c.5152+1G>C	35		0.92973	-0.0750196
BRCA1	c.4161_4162delTC	33.1		0.95219	-0.0960518
BRCA1	c.5267_5268insC	31.8		0.97044	-0.014951
BRCA1	c.5267_5268insC	39.6		0.87262	-0.0371111
BRCA1	c.212+1G>T		36.2	-0.08308	0.994588
BRCA1	c.5267_5268insC	35.5		0.92973	-0.014951
BRCA1	c.843_846delCTCA			-0.24374	-0.0649741
BRCA1	c.4689C>G	45.9		0.75626	-0.0750196
BRCA1	c.5075-1447_5193+5179del7245ins27	24.2		0.99727	-0.0002191
BRCA1	c.4186-?_4675+?del	38.9		0.88823	-0.106905
BRCA1	c.5267_5268insC	28.8		0.98802	-0.0017114
BRCA1	c.5503_5506delCGAG		39.9	-0.11374	0.984792
BRCA1	c.4065_4068delTCAA	38.7		0.88823	-0.0371111
BRCA1	c.2411_2412delAG	33.7		0.95219	-0.014951
BRCA1	c.4987-2508_5074+84del	31		0.97044	-0.0025859
BRCA1	c.5267_5268insC	30.1		0.98211	-0.508373
BRCA1	c.4689C>G	29.3		0.98359	-0.0005929
BRCA1	c.5406+2delT	30		0.97888	-0.224894
BRCA1	c.4689C>G	31.8		0.97044	-0.0459971
BRCA1	c.1687C>T	39.1		0.87262	-0.12895
BRCA1	c.181T>G	24.2		0.99727	-0.0002191
BRCA1	c.1687C>T		41.2	-0.1608	0.971319
BRCA1	c.3756_3759delGTCT			-0.12738	-0.0107442
BRCA1	c.5267_5268insC	25.2		0.9959	-0.0001718
BRCA1	c.5137delG	26.5		0.99401	-0.0017114
BRCA1	c.671-2A>C	37.1		0.90305	-0.0371111
BRCA1	c.211A>G	28.5		0.98802	-0.0005929
BRCA1	c.4689C>G	32.6		0.96389	-0.210143
BRCA1	c.3109_3110insT	38.5		0.88823	-0.0107442
BRCA1	c.4327C>T	28.6		0.98802	-0.0002469
BRCA1	c.4035delA	32		0.96187	-0.0552935
BRCA1	c.68_69delAG	35.4		0.92973	-0.0459971
BRCA1	c.2923C>T		45.4	-0.24374	0.935026
BRCA1	c.4035delA	36.6		0.91692	-0.0107442
BRCA1	c.5177_5180delGAAA	29.9		0.98359	-0.0005929
BRCA1	c.5503C>T	30.7		0.97786	-0.0286812
BRCA1	c.5194-5858_5277+2206del8148	38		0.88823	-0.0750196
BRCA1	c.5194-5858_5277+2206del8148			-0.24374	-0.0649741
BRCA1	c.1504_1508del5	22.8		0.99904	-0.0001162
BRCA1	c.1504_1508del5			-0.34857	-0.0750196
BRCA1	c.2923C>T			-0.32051	-0.106905
BRCA1	c.5267_5268insC			-0.55577	-0.192889
BRCA1	c.2923C>T			-0.12738	-0.014951
BRCA1	c.2263G>T		45	-0.24374	0.935026
BRCA1	c.5503_5564del62	38.1		0.88823	-0.0552935
BRCA1	c.1877_1880dupTAGT			-0.14373	-0.0207185
BRCA1	c.329dupA	30.5		0.97786	-0.106905
BRCA1	c.2722G>T		40.6	-0.14373	0.979282
BRCA1	c.5179A>T	35		0.93533	-0.240049
BRCA1	c.4035delA	28.5		0.98802	-0.0054124
BRCA1	c.-200-?_134+?del	31		0.97044	-0.0054124
BRCA1	c.68_69delAG	38.6		0.88823	-0.0750196
BRCA1	c.3485delA	31.5		0.97044	-0.0076616
BRCA1	c.3756_3759delGTCT			-0.46695	-0.152875
BRCA1	c.181T>G	35.7		0.92973	-0.140621
BRCA1	c.4300dupA	41	36.8	-0.08308	0.994588
BRCA1	c.34C>T		38.7	-0.11177	0.989256
BRCA1	c.5267_5268insC	32.3		0.96187	-0.0076616
BRCA1	c.5267_5268insC	36.3		0.91692	-0.0107442
BRCA1	c.5267_5268insC			-0.43699	-0.106905
BRCA1	c.4210delC		37.8	-0.09695	0.992338
BRCA1	c.5444G>A	34.2		0.94148	-0.0025859
BRCA1	c.3607C>T	32		0.96187	-0.0010665
BRCA1	c.5267_5268insC		74.1	-0.86387	0.491627
BRCA1	c.3756_3759delGTCT	34.5		0.94148	-0.0552935
BRCA1	c.3756_3759delGTCT	29.9		0.98359	-0.0960518
BRCA1	c.5267_5268insC	32.3		0.96187	-0.0054124
BRCA1	c.5267_5268insC	33.6		0.95219	-0.0025859
BRCA1	c.181T>G	28.2		0.98802	-0.165688
BRCA1	c.1687C>T		42.5	-0.17936	0.962889
BRCA1	c.2475delC	57.5		0.44232	-0.240049
BRCA1	c.1016dupA			-0.08308	-0.0037775
BRCA1	c.5267_5268insC		36.1	-0.08308	0.994588
BRCA1	c.5267_5268insC		59.6	-0.61342	0.759951
BRCA1	c.3018_3021delTTCA	40.5	44.5	0.85627	0.944707
BRCA1	c.3018_3021delTTCA	43.5		0.8006	-0.0552935
BRCA1	c.4065_4068delTCAA		57.4	-0.55768	0.789857
BRCA1	c.5267_5268insC	30.5		0.97786	-0.0010665
BRCA1	c.5080G>T	34.5		0.94148	-0.106905
BRCA1	c.1608_1611delTAAC	37.5		0.90305	-0.0286812
BRCA1	c.134+3insT			-0.72676	-0.387345
BRCA1	c.3481_3491del11	32.5		0.96187	-0.0010665
BRCA1	c.213-1G>T	32.164		0.96187	-0.0037775
BRCA1	c.5267_5268insC	37		0.90305	-0.0076616
BRCA1	c.5267_5268insC	30.5		0.97786	-0.0207185
BRCA1	c.5152+1G>C	32		0.96187	-0.0853986
BRCA1	c.5152+1G>C	26.5		0.99401	-0.0002191
BRCA1	c.3485delA		56.5	-0.52891	0.804177
BRCA1	c.4389C>A	37.5		0.90305	-0.014951
BRCA1	c.3756_3759delGTCT		52.5	-0.43699	0.859379
BRCA1	c.181T>G	34.5		0.94148	-0.0025859
BRCA1	c.181T>G	32		0.96389	-0.155809
BRCA1	c.442-?_4357+?del	29		0.98359	-0.0002191
BRCA1	c.3839_3843delinsAGGC	32		0.96187	-0.0010665
BRCA1	c.3481_3491del11	23		0.99828	-0.0010665
BRCA1	c.4183C>T	38		0.89975	-0.0295766
BRCA1	c.4391delC	34		0.94148	-0.0459971
BRCA1	c.1480C>T	26		0.99401	-0.0001942
BRCA1	c.3143delG			-0.34857	-0.106905
BRCA1	c.4183C>T	37		0.90305	-0.0371111
BRCA1	c.3770_3771delAG	26		0.99401	-0.0037775
BRCA1	c.5361_5362delTG	27		0.99144	-0.0001942
BRCA1	c.1121delC			-0.76765	-0.421392
BRCA1	c.3357delT			-0.44012	-0.155809
BRCA1	c.5266dupC	33		0.95219	-0.0076616
BRCA1	c.3756_3759delGTCT	37		0.90305	-0.0107442
BRCA1	c.3013delG	29		0.98359	-0.0054124
BRCA1	c.2702_2703delTT			-0.34857	-0.106905
BRCA1	c.5080G>T	33		0.95219	-0.0107442
BRCA1	c.68_69delAG	26		0.99401	-0.0025859
BRCA1	c.191G>A			-0.29361	-0.0853986
BRCA1	c.3481_3491del11	38		0.88823	-0.0853986
BRCA1	c.4372C>T	33		0.95219	-0.0107442
BRCA1	c.140G>T	33		0.95219	-0.0037775
BRCA1	c.4391delC			-0.34857	-0.0960518
BRCA1	c.1116G>A	29		0.98359	-0.0017114
BRCA1	c.4120_4121delAG	39		0.88626	-0.0383893
BRCA1	c.140G>T	29		0.98359	-0.0552935
BRCA1	c.211delA	37		0.90305	-0.12895
BRCA1	c.4391_4393delinsTT	29		0.98359	-0.0054124
BRCA1	c.5266dupC	32		0.96187	-0.0010665
BRCA1	c.3403C>T	54		0.50317	-0.117892
BRCA1	c.3333_3336delAGAA	35		0.94219	-0.0057731
BRCA1	c.5266dupC	35		0.92973	-0.0649741
BRCA1	c.3839_3843delinsAGGC	33		0.95511	-0.195823
BRCA1	c.4065_4068delTCAA			-0.46695	-0.140621
BRCA1	c.3756_3759delGTCT	37		0.90305	-0.0107442
BRCA1	c.984_988del5	31		0.97044	-0.0649741
BRCA1	c.1892dupT	24		0.99727	-0.0002191
BRCA1	c.4358-?_4986+?del	34		0.94148	-0.0552935
BRCA1	c.4065_4068delTCAA			-0.58585	-0.224894
BRCA1	c.1266T>G	28		0.98802	-0.0107442
BRCA1	c.3326_3329delAAAA	37		0.90305	-0.0853986
BRCA1	c.5406+5G>C			-0.71641	-0.303855
BRCA1	c.5077_5080delinsTTGATTCTGC	37		0.90305	-0.014951
BRCA1	c.5266dupC	37		0.91243	-0.303855
BRCA1	c.1292T>G	28		0.98802	-0.0010665
BRCA1	c.2487_2488insCCCCT	35		0.92973	-0.0107442
BRCA1	c.4327C>T	39		0.87262	-0.0853986
BRCA1	c.4758_4759insA			-0.268	-0.0750196
BRCA1	c.4327C>T	39		0.87262	-0.0649741
BRCA1	c.3756_3759delGTCT	38		0.89975	-0.181971
BRCA1	c.68_69delAG			-0.34857	-0.0960518
BRCA1	c.5266dupC			-0.32051	-0.0960518
BRCA1	c.4391_4393delinsTT	30		0.97786	-0.0037775
BRCA1	c.2761C>T	31		0.97044	-0.0010665
BRCA1	c.5030_5033delCTAA	32		0.96187	-0.0459971
BRCA1	c.1121delC	34		0.94148	-0.0960518
BRCA1	c.34C>T	32		0.96187	-0.0853986
BRCA1	c.427G>T	29		0.98359	-0.0054124
BRCA1	c.3607C>T	28		0.98802	-0.0002469
BRCA1	c.5266dupC	39		0.87262	-0.152875
BRCA1	c.5485dupG	34		0.94148	-0.117892
BRCA1	c.5193+2delT	32		0.96187	-0.0037775
BRCA1	c.442-?_4357+?del	35		0.92973	-0.014951
BRCA1	c.5503C>T	35		0.92973	-0.165688
BRCA1	c.671-?_4185+?del	34		0.94148	-0.0107442
BRCA1	c.3700_3704del5	25		0.9959	-0.0002469
BRCA1	c.671-?_4484+?del	34		0.94148	-0.0286812
BRCA1	c.212+3A>G			-0.58585	-0.210143
BRCA1	c.212+3A>G	38		0.88823	-0.0750196
BRCA1	c.5266dupC	35		0.92973	-0.0649741
BRCA1	c.3481_3491del11	23		0.99828	-0.0001718
BRCA1	c.5137delG	32		0.96187	-0.0960518
BRCA1	c.1266T>G	36		0.91692	-0.117892
BRCA1	c.5266dupC	31		0.97044	-0.0017114
BRCA1	c.5266dupC	29		0.98359	-0.0459971
BRCA1	c.4186-?_4675+?del			-0.46695	-0.152875
BRCA1	c.68_69delAG	35		0.94219	-0.508373
BRCA1	c.4327C>T	37		0.90305	-0.014951
BRCA1	c.3481_3491del11	37		0.90305	-0.0207185
BRCA1	c.4065_4068delTCAA	28		0.98802	-0.0107442
BRCA1	c.68_69delAG			-0.46695	-0.140621
BRCA1	c.4676-?_5467+?del	29		0.98359	-0.0025859
BRCA1	c.68_69delAG	37		0.90305	-0.179037
BRCA1	c.1504_1508del5			-0.40711	-0.12895
BRCA1	c.212+3A>G			-0.34857	-0.106905
BRCA1	c.-200-?_80+?del	37		0.90305	-0.0076616
BRCA1	c.-200-?_80+?del			-0.70543	-0.21066
BRCA1	c.5266dupC	27		0.9923	-0.109806
BRCA1	c.798_799delTT	23		0.99828	-0.0286812
BRCA1	c.798_799delTT			-0.34857	-0.106905
BRCA1	c.5153-2delA			-0.35116	-0.0002579
BRCA1	c.5153-2delA	35		0.92973	-0.0037775
BRCA1	c.181T>G			-0.68341	-0.044083
BRCA1	c.5266dupC	33		0.95511	-0.12082
BRCA1	c.5266dupC			-0.3805	-0.0383893
BRCA1	c.4987-578_5074+342del1008	30		0.97786	-0.0005929
BRCA1	c.4987-578_5074+342del1008			-0.268	-0.0750196
BRCA1	c.5266dupC	26		0.99401	-0.0010665
BRCA1	c.68_69delAG	38		0.91188	-0.0245677
BRCA1	c.68_69delAG			-0.49963	-0.168623
BRCA1	c.2679_2682delGAAA	32		0.96187	-0.0750196
BRCA1	c.4689C>G	28		0.98802	-0.0649741
BRCA1	c.70_80del11	31		0.97044	-0.106905
BRCA1	c.70_80del11			-0.81849	-0.545538
BRCA1	c.135-1G>T	34		0.95317	-0.567475
BRCA1	c.2722G>T	27		0.99144	-0.0037775
BRCA1	c.68_69delAG	35		0.92973	-0.0054124
BRCA1	c.68_69delAG			-0.79304	-0.0994292
BRCA1	c.68_69delAG			-0.79304	-0.567475
BRCA1	c.213-11T>G	36		0.93114	-0.370412
BRCA1	c.4186-1787_4357+4122dup			-0.64034	-0.0775589
BRCA1	c.68_69delAG			-0.82603	-0.0242688
BRCA1	c.3481_3491del11			-0.79304	-0.567475
BRCA1	c.676delT	29		0.98447	-0.109806
BRCA1	c.5266dupC	32		0.96187	-0.0286812
BRCA1	c.763G>T	34		0.94148	-0.0076616
BRCA1	c.5251C>T	33		0.95219	-0.0649741
BRCA1	c.1504_1508del5	35		0.92973	-0.0552935
BRCA1	c.4186-1643_4357+2020del3835	35		0.92973	-0.0649741
BRCA1	c.1287dupA	33		0.95219	-0.0286812
BRCA1	c.1556delA			-0.3805	-0.0054299
BRCA1	c.5123C>A			-0.76765	-0.421392
BRCA1	c.4165_4166dupAG	23		0.99828	-0.0001007
BRCA1	c.5152+3A>C	30		0.97786	-0.0054124
BRCA1	c.4699_4708del10			-0.37754	-0.117892
BRCA1	c.4699_4708del10	30		0.97786	-0.0002469
BRCA1	c.5407-?_5592+?del		43	-0.1994	0.954003
BRCA1	c.5152+3A>C	33	38	0.95219	0.989256
BRCA1	c.68_69delAG			-0.79304	-0.567475
BRCA1	c.5123C>A	37		0.90305	-0.0552935
BRCA1	c.68_69delAG	28		0.98802	-0.0076616
BRCA1	c.5278-1G>C	35		0.93533	-0.181971
BRCA1	c.5278-1G>C		47	-0.2685	0.911878
BRCA1	c.4358-4277_4484+546del	32		0.96187	-0.0552935
BRCA1	c.68_69delAG			-0.09695	-0.0076616
BRCA1	c.5123C>A		45	-0.24374	0.935026
BRCA1	c.5123C>A	30		0.97786	-0.014951
BRCA1	c.3770_3771delAG		56	-0.52891	0.804177
BRCA1	c.68_69delAG			-0.1994	-0.0459971
BRCA1	c.5153-1G>C		57	-0.436	0.766628
BRCA1	c.470_471delCT	29	36	0.98359	0.994588
BRCA1	c.302-1G>A			-0.11177	-0.0107442
BRCA1	c.4107_4110dupATCT	38		0.88823	-0.014951
BRCA1	c.3333_3336delAGAA	31		0.97183	-0.271412
BRCA1	c.5123C>A		61	-0.14331	0.728588
BRCA1	c.2921T>A			-0.29361	-0.0853986
BRCA1	c.5123C>A			-0.34857	-0.106905
BRCA1	c.2489_2492delAGTA	45	39	-0.12738	0.985049
BRCA1	c.212+1G>T	37	48	0.90305	0.903948
BRCA1	c.3770_3771delAG	36		0.92429	-0.320387
BRCA1	c.3770_3771delAG			-0.55577	-0.192889
BRCA1	c.5419delA			-0.58454	-0.207209
BRCA1	c.3256_3257insGA			-0.24374	-0.0649741
BRCA1	c.2683C>T			-0.09695	-0.0076616
BRCA1	c.2683C>T	34		0.94148	-0.0054124
BRCA1	c.4843dupG			-0.22087	-0.0552935
BRCA1	c.1371delA	33		0.95219	-0.12895
BRCA1	c.2309C>G	38		0.89975	-0.255571
BRCA1	c.3689T>G			-0.11177	-0.0107442
BRCA1	c.1121_1123delinsT	38		0.88823	-0.0459971
BRCA1	c.5117G>A			-0.1608	-0.0286812
BRCA1	c.68_69delAG	31		0.97044	-0.0207185
BRCA1	c.5123C>A	33		0.95219	-0.0286812
BRCA1	c.124delA	30		0.97786	-0.0286812
BRCA1	c.1121_1123delinsT			-0.55577	-0.140621
BRCA1	c.1371delA			-0.37754	-0.117892
BRCA1	c.211A>G			-0.22087	-0.0459971
BRCA1	c.3770_3771delAG	31		0.97044	-0.014951
BRCA1	c.70_73dupTGTC	37		0.90305	-0.0459971
BRCA1	c.4372C>T	39		0.87262	-0.0649741
BRCA1	c.4372C>T			-0.1994	-0.0459971
BRCA1	c.3008_3009delTT	26		0.99401	-0.0005929
BRCA1	c.5123C>A	39		0.87262	-0.0371111
BRCA1	c.3359_3360delTT	30		0.97786	-0.0054124
BRCA1	c.3359_3360delTT			-0.12738	-0.0025859
BRCA1	c.181T>A	31		0.97044	-0.0054124
BRCA1	c.4357+1G>T	33		0.95219	-0.0054124
BRCA1	c.1961delA			-0.32051	-0.0960518
BRCA1	c.1953_1956delGAAA			-0.61271	-0.22196
BRCA1	c.3770_3771delAG	26		0.99401	-0.0010665
BRCA1	c.3689T>G		48	-0.32051	0.903948
BRCA1	c.68_69delAG			-0.74747	-0.404345
BRCA1	c.5266dupC			0.82064	-0.0371111
BRCA1	c.4035delA			-0.268	-0.0750196
BRCA1	c.181T>G	32		0.96187	-0.0010665
BRCA1	c.5266dupC	37		0.90305	-0.0076616
BRCA1	c.5266dupC			-0.14373	-0.0207185
BRCA1	c.5266dupC	38		0.89975	-0.0108478
BRCA1	c.5266dupC	32		0.96187	-0.0010665
BRCA1	c.5266dupC			-0.1608	-0.0286812
BRCA1	c.5266dupC	38		0.88823	-0.0107442
BRCA1	c.5266dupC			-0.58585	-0.224894
BRCA1	c.5266dupC			-0.08308	-0.0054124
BRCA1	c.5266dupC	22		0.99904	-8.66e-05
BRCA1	c.5266dupC	36		0.91692	-0.0054124
BRCA1	c.5266dupC	33		0.95219	-0.0017114
BRCA1	c.181T>G			-0.1994	-0.0459971
BRCA1	c.5266dupC			-0.34857	-0.106905
BRCA1	c.5266dupC	34		0.94148	-0.0025859
BRCA1	c.181T>G			-0.82603	-0.473163
BRCA1	c.5266dupC	31		0.97606	-0.000602
BRCA1	c.4035delA	36		0.91692	-0.0054124
BRCA1	c.5266dupC			-0.09695	-0.0076616
BRCA1	c.181T>G	34		0.94148	-0.0025859
BRCA1	c.181T>G			-0.22087	-0.0552935
BRCA1	c.181T>G			-0.22087	-0.0552935
BRCA1	c.5266dupC			-0.34857	-0.106905
BRCA1	c.181T>G	37		0.90305	-0.0076616
BRCA1	c.5266dupC	35		0.92973	-0.0037775
BRCA1	c.5266dupC	36		0.91692	-0.0054124
BRCA1	c.5266dupC			-0.24374	-0.0649741
BRCA1	c.5266dupC			-0.1608	-0.0286812
BRCA1	c.5266dupC	33		0.95219	-0.0017114
BRCA1	c.181T>G			-0.22087	-0.0552935
BRCA1	c.181T>G			-0.268	-0.0750196
BRCA1	c.5266dupC			-0.22087	-0.0552935
BRCA1	c.4035delA			-0.17936	-0.0371111
BRCA1	c.181T>G			-0.24374	-0.0649741
BRCA1	c.4035delA			-0.22087	-0.0552935
BRCA1	c.5266dupC			-0.14331	-0.0295766
BRCA1	c.5266dupC			-0.52891	-0.195823
BRCA1	c.5266dupC			-0.14373	-0.0207185
BRCA1	c.5266dupC	31		0.97044	-0.0005929
BRCA1	c.181T>G	36		0.91692	-0.0054124
BRCA1	c.5266dupC			-0.12738	-0.014951
BRCA1	c.5266dupC	31		0.97044	-0.0005929
BRCA1	c.181T>G	26		0.99401	-0.0001515
BRCA1	c.5266dupC	36		0.91692	-0.0054124
BRCA1	c.5266dupC			-0.24374	-0.0649741
BRCA1	c.5266dupC			-0.22087	-0.0552935
BRCA1	c.181T>G			-0.11177	-0.0107442
BRCA1	c.181T>G			-0.34857	-0.106905
BRCA1	c.5266dupC	34		0.94148	-0.0025859
BRCA1	c.5266dupC	28		0.98802	-0.0001942
BRCA1	c.5266dupC			-0.40711	-0.12895
BRCA1	c.5266dupC			-0.24374	-0.0649741
BRCA1	c.5266dupC	36		0.91692	-0.0054124
BRCA1	c.5266dupC	36		0.91692	-0.0054124
BRCA1	c.5266dupC			-0.24374	-0.0649741
BRCA1	c.181T>G			-0.1994	-0.0459971
BRCA1	c.181T>G			-0.268	-0.0750196
BRCA1	c.5266dupC			-0.66063	-0.33687
BRCA1	c.5266dupC			-0.34857	-0.106905
BRCA1	c.5266dupC			-0.268	-0.0750196
BRCA1	c.5266dupC			-0.79304	-0.567475
BRCA1	c.181T>G			-0.40711	-0.12895
BRCA1	c.4035delA			0.56301	-0.140621
BRCA1	c.5266dupC			-0.09695	-0.0076616
BRCA1	c.5266dupC			-0.34857	-0.106905
BRCA1	c.5266dupC	37		0.90305	-0.0076616
BRCA1	c.181T>G			-0.17936	-0.0371111
BRCA1	c.5266dupC			-0.29361	-0.0853986
BRCA1	c.5266dupC			-0.66653	-0.271412
BRCA1	c.5266dupC			-0.2477	-0.0987173
BRCA1	c.181T>G			-0.268	-0.0750196
BRCA1	c.5266dupC			-0.17936	-0.0371111
BRCA1	c.181T>G			-0.11177	-0.0107442
BRCA1	c.5266dupC			-0.72676	-0.387345
BRCA1	c.5266dupC	36		0.91692	-0.0054124
BRCA1	c.5266dupC	35		0.92973	-0.0037775
BRCA1	c.5266dupC	32		0.96389	-0.0011008
BRCA1	c.4035delA			-0.29361	-0.0853986
BRCA1	c.5266dupC			-0.49963	-0.181971
BRCA1	c.5266dupC	32		0.96187	-0.0010665
BRCA1	c.5266dupC			-0.32051	-0.0960518
BRCA1	c.5266dupC	36		0.91692	-0.0054124
BRCA1	c.5266dupC	34		0.94148	-0.0025859
BRCA1	c.5266dupC			-0.24374	-0.0649741
BRCA1	c.5266dupC	30		0.97786	-0.0002469
BRCA1	c.5266dupC			-0.12738	-0.014951
BRCA1	c.5266dupC			-0.24374	-0.0649741
BRCA1	c.5266dupC	34		0.94148	-0.0025859
BRCA1	c.5266dupC			-0.29361	-0.0853986
BRCA1	c.5266dupC	34		0.94148	-0.0025859
BRCA1	c.5266dupC			-0.34857	-0.106905
BRCA1	c.5266dupC			-0.268	-0.0750196
BRCA1	c.5266dupC			-0.34857	-0.106905
BRCA1	c.181T>G	38		0.88823	-0.0107442
BRCA1	c.5266dupC			-0.66063	-0.33687
BRCA1	c.5266dupC			-0.14373	-0.0207185
BRCA1	c.5266dupC	32		0.96187	-0.0010665
BRCA1	c.181T>G			-0.29361	-0.0853986
BRCA1	c.181T>G	38		0.88823	-0.0107442
BRCA1	c.5266dupC			-0.43699	-0.140621
BRCA1	c.5266dupC			-0.40711	-0.12895
BRCA1	c.5266dupC			-0.1608	-0.0286812
BRCA1	c.5266dupC	37		0.91243	-0.0076954
BRCA1	c.4035delA			-0.1994	-0.0459971
BRCA1	c.5266dupC	30		0.97786	-0.0002469
BRCA1	c.5266dupC			-0.11177	-0.0107442
BRCA1	c.5266dupC			-0.61342	-0.240049
BRCA1	c.5266dupC			-0.49963	-0.181971
BRCA1	c.5266dupC	38		0.88823	-0.0107442
BRCA1	c.5266dupC			-0.56104	-0.271766
BRCA1	c.5266dupC	38		0.88823	-0.0107442
BRCA1	c.5266dupC			-0.22087	-0.0552935
BRCA1	c.5266dupC	35		0.92973	-0.0037775
BRCA1	c.5266dupC			-0.49963	-0.181971
BRCA1	c.181T>G			-0.1608	-0.0286812
BRCA1	c.5266dupC			-0.34857	-0.106905
BRCA1	c.5266dupC	35		0.92973	-0.0037775
BRCA1	c.5266dupC			-0.1994	-0.0459971
BRCA1	c.5266dupC			-0.19867	-0.0572794
BRCA1	c.5266dupC	31		0.97044	-0.0005929
BRCA1	c.5266dupC			-0.55768	-0.210143
BRCA1	c.5266dupC			-0.52891	-0.195823
BRCA1	c.5266dupC			-0.37754	-0.117892
BRCA1	c.5266dupC	38		0.88823	-0.0107442
BRCA1	c.5266dupC			-0.58585	-0.224894
BRCA1	c.5266dupC			-0.268	-0.0750196
BRCA1	c.181T>G	32		0.96187	-0.0010665
BRCA1	c.5266dupC			-0.12738	-0.014951
BRCA1	c.181T>G	32		0.96187	-0.0010665
BRCA1	c.5266dupC	32		0.96187	-0.0010665
BRCA1	c.4035delA	34		0.94148	-0.0025859
BRCA1	c.4035delA	38		0.88823	-0.0107442
BRCA1	c.5266dupC	33		0.95219	-0.0017114
BRCA1	c.181T>G	37		0.90305	-0.0076616
BRCA1	c.5266dupC	36		0.91692	-0.0054124
BRCA1	c.5266dupC			-0.17936	-0.0371111
BRCA1	c.5266dupC			-0.12738	-0.014951
BRCA1	c.5266dupC			-0.268	-0.0750196
BRCA1	c.5266dupC			-0.1608	-0.0286812
BRCA1	c.5266dupC			-0.268	-0.0750196
BRCA1	c.5266dupC	38		0.88823	-0.0107442
BRCA1	c.5266dupC			-0.40711	-0.12895
BRCA1	c.5266dupC			0.77913	-0.0750196
BRCA1	c.5266dupC			-0.34857	-0.106905
BRCA1	c.4035delA			-0.17936	-0.0371111
BRCA1	c.5266dupC			-0.37754	-0.117892
BRCA1	c.5266dupC	42		0.82064	-0.0371111
BRCA1	c.5266dupC	35		0.93533	-0.0038028
BRCA1	c.5266dupC	29		0.98359	-0.0002191
BRCA1	c.5266dupC	35		0.92973	-0.0037775
BRCA1	c.5266dupC	29		0.98359	-0.0002191
BRCA1	c.5266dupC			-0.29361	-0.0853986
BRCA1	c.5266dupC			-0.32051	0.903948
BRCA1	c.5266dupC			-0.49963	-0.181971
BRCA1	c.5266dupC	38		0.88823	-0.0107442
BRCA1	c.5266dupC			-0.12738	-0.014951
BRCA1	c.4035delA			-0.43699	-0.140621
BRCA1	c.5266dupC	35		0.92973	-0.0037775
BRCA1	c.181T>G			-0.12738	-0.014951
BRCA1	c.5266dupC	36		0.91692	-0.0054124
BRCA1	c.5266dupC	25		0.9959	-0.0001331
BRCA1	c.5062_5064delGTT	35		0.92973	-0.0054124
BRCA1	c.5062_5064delGTT			-0.09695	-0.0076616
BRCA1	c.548-2247_5194-6021del36381	37		0.90305	-0.0107442
BRCA1	c.190T>C	36	43	0.91692	0.954003
BRCA1	c.2487delT	32		0.96187	-0.0286812
BRCA1	c.4964_4982del19			-0.14373	-0.0207185
BRCA1	c.1360_1361delAG	32		0.96187	-0.014951
BRCA1	c.5062_5064delGTT	31	53	0.97183	0.844191
BRCA1	c.4071delA	29		0.98359	-0.0017114
BRCA1	c.5444G>A	34		0.94148	-0.0076616
BRCA1	c.5062_5064delGTT	31		0.97044	-0.0010665
BRCA1	c.4987-2279_5075-2907del3117	32		0.96187	-0.0010665
BRCA1	c.4987-2279_5075-2907del3117	34		0.94148	-0.0054124
BRCA1	c.5266dupC	35		0.92973	-0.014951
BRCA1	c.1687C>T	34		0.94559	-0.224894
BRCA1	c.4987-2279_5075-2907del3117	33		0.95219	-0.0076616
BRCA1	c.5062_5064delGTT	27		0.9923	-0.210143
BRCA1	c.2350_2351delTC	37		0.90305	-0.014951
BRCA1	c.181T>G	37		0.90305	-0.0076616
BRCA1	c.3477_3480delAAAG	38		0.89975	-0.168623
BRCA1	c.1352C>A			-0.1608	-0.0107442
BRCA1	c.1352C>A	29		0.98359	-0.0002191
BRCA1	c.1961delA			-0.41024	-0.143556
BRCA1	c.1961delA			0.97044	-0.0005929
BRCA1	c.5496_5499delGGTG	33		0.95219	-0.106905
BRCA1	c.5266dupC	34		0.94148	-0.0552935
BRCA1	c.135-?_212+?del			-0.1994	-0.0459971
BRCA1	c.135-?_212+?del	38		0.88823	-0.0750196
BRCA1	c.5278-?_5467+?del	31		0.97044	-0.0005929
BRCA1	c.5278-?_5592+?del			-0.17936	-0.0371111
BRCA1	c.3718C>T	32		0.96187	-0.0010665
BRCA1	c.4065_4068delTCAA	42		0.8392	-0.0286812
BRCA1	c.1823_1826delAGAA		64	-0.66063	0.66313
BRCA1	c.5194-?_5277+?del	28		0.99144	-0.0371111
BRCA1	c.181T>G			-0.81849	-0.545538
BRCA1	c.181T>G	31		0.97044	-0.0960518
BRCA1	c.1961delA	29		0.98802	-0.0286812
BRCA1	c.3331_3334delCAAG	32		0.96187	-0.0017114
BRCA1	c.3756_3759delGTCT			-0.55768	-0.131885
BRCA1	c.5278-?_5592+?del			-0.40711	-0.12895
BRCA1	c.1961dupA			-0.37754	-0.117892
BRCA1	c.3397_3398delTT	35		0.94148	-0.165688
BRCA1	c.4113delG	31		0.97786	-0.0552935
BRCA1	c.81-?_134+?del	38		0.91013	-0.563248
BRCA1	c.81-?_134+?del			-0.268	-0.0750196
BRCA1	c.5503C>T	36		0.91692	-0.0107442
BRCA1	c.3607C>T	36		0.91692	-0.0960518
BRCA1	c.4035delA	38		0.91243	-0.195823
BRCA1	c.2887delA	61		0.33347	-0.271412
BRCA1	c.4186-?_4357+?dup			-0.7874	-0.22541
BRCA1	c.4065_4068delTCAA			-0.14373	-0.0207185
BRCA1	c.3756_3759delGTCT	28		0.98802	-0.0017114
BRCA1	c.3973delA			-0.17936	-0.0371111
BRCA1	c.4936delG	33		0.95219	-0.0017114
BRCA1	c.4936delG			-0.68341	-0.22541
BRCA1	c.1961delA	35		0.92973	-0.014951
BRCA1	c.4574_4575delAA			-0.32051	-0.0960518
BRCA1	c.212+1G>T	51		0.62246	-0.0853986
BRCA1	c.4186-?_4357+?dup		51	-0.3805	-0.0775589
BRCA1	c.2389G>T	33		0.95219	-0.0054124
BRCA1	c.213-11T>G	30		0.97786	-0.0107442
BRCA1	c.135-?_441+?dup	33		0.95219	-0.0107442
BRCA1	c.135-?_441+?dup	42		0.82064	-0.0371111
BRCA1	c.5278-?_5592+?del	37		0.90305	-0.014951
BRCA1	c.4065_4068delTCAA		46	-0.24363	0.922441
BRCA1	c.5266dupC	35		0.94148	-0.0459971
BRCA1	c.181T>G			-0.29361	-0.0853986
BRCA1	c.3756_3759delGTCT		62	-0.6125	0.69605
BRCA1	c.1471C>T			-0.1994	-0.0459971
BRCA1	c.3400G>T			-0.49683	-0.165688
BRCA1	c.81-?_134+?del		55	-0.49963	0.818029
BRCA1	c.3756_3759delGTCT	66		0.29457	-0.421392
BRCA1	c.798_799delTT	33		0.95219	-0.0037775
BRCA1	c.3756_3759delGTCT			-0.61342	-0.240049
BRCA1	c.2475delC	36		0.91692	-0.0107442
BRCA1	c.2713C>T	32	48	0.96187	0.903948
BRCA1	c.5503_5564del62	30		0.97786	-0.0207185
BRCA1	c.2562_2563insGC	33		0.95219	-0.0025859
BRCA1	c.2681_2682delAA	37		0.90305	-0.0649741
BRCA1	c.2681_2682delAA			-0.52891	-0.155809
BRCA1	c.520delC	37		0.91692	-0.0076616
BRCA1	c.981_982delAT			-0.1608	-0.0001718
BRCA1	c.4186-?_4357+?dup	35		0.94148	-0.014951
BRCA1	c.1961delA	37		0.91692	-0.0371111
BRCA1	c.5266dupC	35	40	0.92973	0.979282
BRCA1	c.4035delA		61	-0.66653	0.728588
BRCA1	c.3756_3759delGTCT	29		0.98359	-0.0750196
BRCA1	c.3756_3759delGTCT			-0.268	-0.0750196
BRCA1	c.4065_4068delTCAA	28		0.98802	-0.0001942
BRCA1	c.1175_1214del40	28	44	0.98802	0.944707
BRCA1	c.1175_1214del40	37		0.90305	-0.0076616
BRCA1	c.1961delA	36		0.92429	-0.370859
BRCA1	c.70_80del11			-0.09695	-0.0076616
BRCA1	c.3706_3707delAA		56	-0.52891	0.804177
BRCA1	c.427G>T	37		0.90305	-0.014951
BRCA1	c.5503C>T	37		0.91243	-0.0152082
BRCA1	c.-200-?_5074+?del	37		0.90305	-0.0207185
BRCA1	c.3256_3257insGA	27		0.99144	-0.0107442
BRCA1	c.181T>G	32		0.96905	-0.320324
BRCA1	c.5212G>A			-0.22087	-0.0552935
BRCA1	c.1961dupA		56	-0.45434	0.78934
BRCA1	c.5266dupC	35	41	0.92973	0.971319
BRCA1	c.5266dupC		39	-0.12738	0.985049
BRCA1	c.2681_2682delAA	36		0.91692	-0.0459971
BRCA1	c.2710G>T		38	-0.11177	0.989256
BRCA1	c.2019delA	28		0.99144	-0.0010665
BRCA1	c.5123C>A			-0.12738	-0.014951
BRCA1	c.3239T>A			-0.64034	-0.0212357
BRCA1	c.3239T>A			0.97044	-0.0005929
BRCA1	c.4358-?_5277+?del	31		0.97606	-0.0120768
BRCA1	c.1175_1214del40	28		0.98802	-0.0649741
BRCA1	c.5277+1G>A	51		0.62246	-0.0552935
BRCA1	c.4689C>G	33		0.95219	-0.0017114
BRCA1	c.5266dupC	34		0.94148	-0.0025859
BRCA1	c.5503C>T		52	-0.41024	0.856444
BRCA1	c.5503C>T	35		0.92973	-0.12895
BRCA1	c.3607C>T			-0.46695	-0.0649741
BRCA1	c.3756_3759delGTCT		74	-0.78156	0.489902
BRCA1	c.3239T>A			-0.71641	-0.303855
BRCA1	c.5503C>T	54	49	-0.3225	0.890194
BRCA1	c.131G>T			0.88823	-0.0037775
BRCA1	c.5278-?_5406+?del	40		0.85627	-0.0286812
BRCA1	c.2269delG			-0.12738	-0.0107442
BRCA1	c.3598C>T	39		0.88823	-0.0286812
BRCA1	c.2071delA	27		0.99144	-0.0001718
BRCA1	c.5194-5858_5277+2206del8148	26		0.99401	-0.140621
BRCA1	c.1823_1826delAGAA	33		0.95219	-0.0025859
BRCA1	c.2681_2682delAA	32		0.96187	-0.0960518
BRCA1	c.3598C>T		38	-0.11177	0.989256
BRCA1	c.2834_2836delinsC		55	-0.49963	0.818029
BRCA1	c.5194-?_5277+?del	36		0.9334	-0.580908
BRCA1	c.3400G>T			-0.44012	-0.0988911
BRCA1	c.4065_4068delTCAA			-0.09695	-0.0076616
BRCA1	c.3700_3704del5	34		0.95219	-0.0107442
BRCA1	c.520delC	30		0.97786	-0.014951
BRCA1	c.5278-?_5592+?del			-0.44012	-0.155809
BRCA1	c.5278-?_5592+?del	36		0.91692	-0.192889
BRCA1	c.427G>T	28		0.99144	-0.014951
BRCA1	c.4689C>G	39		0.87262	-0.117892
BRCA1	c.181T>G	51		0.59289	-0.140621
BRCA1	c.181T>G	27		0.99144	-0.0076616
BRCA1	c.5266dupC	37		0.90305	-0.0107442
BRCA1	c.3598C>T			-0.46695	-0.140621
BRCA1	c.4327C>T	69		0.25253	-0.271766
BRCA1	c.70_80del11	31		0.97044	-0.0552935
BRCA1	c.4837delA	34		0.94148	-0.0054124
BRCA1	c.5333-36_5406+400del510	38		0.88823	-0.0853986
BRCA1	c.5333-36_5406+400del510			-0.1994	-0.0459971
BRCA1	c.68_69delAG	38		0.88823	-0.0107442
BRCA1	c.1687C>T	29		0.98802	-0.0076616
BRCA1	c.181T>G			-0.1608	-0.0286812
BRCA1	c.68_69delAG			-0.43699	-0.0207185
BRCA1	c.68_69delAG			-0.07027	-0.0037775
BRCA1	c.4689C>G	32.0219		0.96187	-0.0076616
BRCA1	c.5503C>T			-0.1994	-0.0459971
BRCA1	c.5503C>T	36.3014		0.91692	-0.014951
BRCA1	c.2722G>T	33.8		0.95219	-0.014951
BRCA1	c.3178G>T	31.137		0.97044	-0.0025859
BRCA1	c.5266dupC			-0.1994	-0.0037775
BRCA1	c.3400G>T			-0.22087	-0.0371111
BRCA1	c.68_69delAG			-0.09695	-0.0076616
BRCA1	c.34C>T	38		0.88823	-0.0552935
BRCA1	c.5080G>T		43	-0.1994	0.954003
BRCA1	c.1556delA			-0.46695	-0.0649741
BRCA1	c.3048_3052dup5			-0.32051	-0.0960518
BRCA1	c.2681_2682delAA			-0.1608	-0.0286812
BRCA1	c.3627dupA			-0.68341	-0.353575
BRCA1	c.4186-1643_4357+2020del3835		54	-0.40321	0.817475
BRCA1	c.2761C>T			-0.46695	-0.0960518
BRCA1	c.2473delG			-0.34857	-0.106905
BRCA1	c.4675+1G>A			-0.24374	-0.0649741
BRCA1	c.4675+1G>A	30		0.97786	-0.014951
BRCA1	c.1556delA			-0.09695	-0.106905
BRCA1	c.3748G>T		66	-0.70543	0.629588
BRCA1	c.1687C>T		48	-0.32051	0.903948
BRCA1	c.3482_3492del11		51	-0.3805	0.868115
BRCA1	c.68_69delAG	29		0.98359	-0.014951
BRCA1	c.3700_3704del5			-0.52891	-0.195823
BRCA1	c.181T>G			-0.09695	-0.0207185
BRCA1	c.3481_3491del11			-0.46997	-0.168623
BRCA1	c.4183C>T			-0.22087	-0.0552935
BRCA1	c.68_69delAG		43	-0.1994	0.954003
BRCA1	c.2071delA	41		0.8392	-0.179037
BRCA1	c.2071delA	33		0.95219	-0.12895
BRCA1	c.3485delA			-0.7874	-0.438443
BRCA1	c.1530delA	29		0.98359	-0.0002469
BRCA1	c.1556delA		43	-0.1994	0.954003
BRCA1	c.2457delC			-0.24363	-0.131885
BRCA1	c.68_69delAG			-0.09695	-0.0076616
BRCA1	c.143delT		49	-0.34857	0.893095
BRCA1	c.5333-36_5406+400del510			-0.40711	-0.106905
BRCA1	c.68_69delAG	47		0.7523	-0.0120768
BRCA1	c.1621C>T			-0.7874	-0.438443
BRCA1	c.1621C>T	32		0.96187	-0.014951
BRCA1	c.3756_3759delGTCT	38	38	0.88823	0.989256
BRCA1	c.5266dupC		36	-0.08308	0.994588
BRCA1	c.1016delA			-0.49683	-0.152875
BRCA1	c.963G>A			-0.1608	-0.0286812
BRCA1	c.963G>A	31		0.97044	-0.0025859
BRCA1	c.3756_3759delGTCT		53	-0.46695	0.847125
BRCA1	c.3756_3759delGTCT	35		0.92973	-0.0054124
BRCA1	c.4165_4166delAG	33		0.95219	-0.0037775
BRCA1	c.3084_3094del11			-0.88246	-0.473163
BRCA1	c.923delG			-0.268	-0.0750196
BRCA1	c.3084_3094del11			-0.88246	-0.508373
BRCA1	c.3967delC			-0.29361	-0.0853986
BRCA1	c.2035A>T			-0.49683	-0.0459971
BRCA1	c.1556delA		52	-0.43699	0.859379
BRCA1	c.4065_4068delTCAA			-0.11177	-0.0076616
BRCA1	c.4986+6T>G	55	62	0.50037	0.712479
BRCA1	c.3756_3759delGTCT	34		0.94148	-0.0107442
BRCA1	c.3756_3759delGTCT			-0.71641	-0.181971
BRCA1	c.181T>G			-0.32051	-0.0649741
BRCA1	c.5266dupC	29		0.98359	-0.0017114
BRCA1	c.442-?_593+?del			-0.22087	-0.0552935
BRCA1	c.2411_2412delAG			-0.09695	-0.0037775
BRCA1	c.2722G>T			-0.12738	-0.014951
BRCA1	c.1687C>T			-0.71641	-0.155809
BRCA1	c.181T>G	30		0.97786	-0.0025859
BRCA1	c.2940delA	32		0.96187	-0.014951
BRCA1	c.181T>G		71	-0.72411	0.542582
BRCA1	c.290_291delCA	33		0.95219	-0.0017114
BRCA1	c.1556delA			-0.29361	-0.0853986
BRCA1	c.4183C>T	31		0.97044	-0.0960518
BRCA1	c.1175_1214del40			-0.09695	-0.0076616
BRCA1	c.181T>G	31		0.97044	-0.0371111
BRCA1	c.68_69delAG			-0.52649	-0.179037
BRCA1	c.3048_3052dup5	28		0.98802	-0.0025859
BRCA1	c.697_698delGT		61	-0.66653	0.728588
BRCA1	c.4065_4068delTCAA	38		0.88823	-0.014951
BRCA1	c.4065_4068delTCAA			-0.08308	-0.0054124
BRCA1	c.1556delA			-0.37754	-0.0459971
BRCA1	c.5179A>T		48	-0.32051	0.903948
BRCA1	c.798_799delTT			-0.37754	-0.0853986
BRCA1	c.3257T>G		48	-0.32051	0.903948
BRCA1	c.3481_3491del11	36		0.91692	-0.0107442
BRCA1	c.4065_4068delTCAA		43	-0.17861	0.952358
BRCA1	c.2338C>T			-0.88246	-0.526083
BRCA1	c.514delC	34		0.94148	-0.014951
BRCA1	c.5341delG	38		0.88823	-0.152875
BRCA1	c.1687C>T	37		0.90305	-0.0107442
BRCA1	c.68_69delAG			-0.22087	-0.0459971
BRCA1	c.68_69delAG			-0.1994	-0.0017114
BRCA1	c.68_69delAG			-0.22087	-0.0649741
BRCA1	c.68_69delAG			-0.09695	-0.0076616
BRCA1	c.68_69delAG			-0.7874	-0.404345
BRCA1	c.68_69delAG			-0.34857	-0.0960518
BRCA1	c.68_69delAG	29		0.98359	-0.014951
BRCA1	c.68_69delAG			-0.29361	-0.0853986
BRCA1	c.68_69delAG	33		0.95219	-0.0207185
BRCA1	c.4964_4982del19			-0.71641	-0.303855
BRCA1	c.4964_4982del19	34		0.94148	-0.0017114
BRCA1	c.68_69delAG	29		0.98359	-0.0371111
BRCA1	c.68_69delAG	38		0.89975	-0.109806
BRCA1	c.5266dupC	25		0.9959	-0.117892
BRCA1	c.5266dupC	38		0.88823	-0.0371111
BRCA1	c.68_69delAG			-0.34857	-0.014951
BRCA1	c.68_69delAG	35		0.92973	-0.0750196
BRCA1	c.68_69delAG			-0.1994	-0.0459971
BRCA1	c.68_69delAG			-0.14373	-0.0207185
BRCA1	c.68_69delAG	37		0.90305	-0.0207185
BRCA1	c.3931_3934delAACA	26		0.99484	-0.224894
BRCA1	c.181T>G	32		0.96187	-0.0459971
BRCA1	c.68_69delAG			-0.1608	-0.0459971
BRCA1	c.68_69delAG			-0.37754	-0.014951
BRCA1	c.68_69delAG			-0.49683	-0.0649741
BRCA1	c.4117G>T	35		0.92973	-0.0054124
BRCA1	c.68_69delAG			-0.32051	-0.0207185
BRCA1	c.5266dupC	37		0.90305	-0.0371111
BRCA1	c.68_69delAG			-0.37754	-0.0459971
BRCA1	c.68_69delAG			-0.37754	-0.0371111
BRCA1	c.68_69delAG			-0.268	-0.0649741
BRCA1	c.68_69delAG			-0.12738	-0.0107442
BRCA1	c.5266dupC			-0.09695	-0.0076616
BRCA1	c.68_69delAG			-0.52649	-0.106905
BRCA1	c.68_69delAG			-0.14373	-0.0552935
BRCA1	c.5266dupC			-0.55768	-0.12082
BRCA1	c.5266dupC			-0.14373	-0.0552935
BRCA1	c.5266dupC	33		0.95219	-0.014951
BRCA1	c.68_69delAG			-0.52891	-0.12082
BRCA1	c.5266dupC	37		0.90305	-0.0107442
BRCA1	c.427G>T			-0.71641	-0.303855
BRCA1	c.68_69delAG			-0.14373	-0.0649741
BRCA1	c.2681_2682delAA	38		0.88823	-0.014951
BRCA1	c.68_69delAG	34		0.94148	-0.0076616
BRCA1	c.5177_5178delGA			-0.61342	-0.168623
BRCA1	c.68_69delAG			-0.43699	-0.0750196
BRCA1	c.1360_1361delAG			-0.09695	-0.0107442
BRCA1	c.68_69delAG			-0.12738	-0.0076616
BRCA1	c.68_69delAG	37		0.90305	-0.0960518
BRCA1	c.68_69delAG	35		0.92973	-0.0054124
BRCA1	c.1687C>T			-0.34857	-0.0552935
BRCA1	c.68_69delAG	28		0.98802	-0.0017114
BRCA1	c.5266dupC			-0.08308	-0.0054124
BRCA1	c.68_69delAG	32		0.96187	-0.0107442
BRCA1	c.68_69delAG	38		0.88823	-0.014951
BRCA1	c.302-2delA			-0.11177	-0.0037775
BRCA1	c.5209A>T	31		0.97044	-0.117892
BRCA1	c.68_69delAG			-0.64034	-0.181971
BRCA1	c.68_69delAG	33		0.95511	-0.240049
BRCA1	c.5266dupC			-0.08308	-0.0054124
BRCA1	c.68_69delAG	38		0.88823	-0.014951
BRCA1	c.3481_3491del11	38		0.88823	-0.0371111
BRCA1	c.5266dupC	33		0.95219	-0.0054124
BRCA1	c.68_69delAG	38		0.88823	-0.0207185
BRCA1	c.181T>G	24		0.99727	-0.0001942
BRCA1	c.68_69delAG			-0.32051	-0.0552935
BRCA1	c.5266dupC	38		0.88823	-0.0649741
BRCA1	c.68_69delAG	29		0.98359	-0.0960518
BRCA1	c.68_69delAG	28		0.98802	-0.0017114
BRCA1	c.68_69delAG			-0.22087	-0.0552935
BRCA1	c.68_69delAG	31		0.97044	-0.0017114
BRCA1	c.427G>T	38		0.88823	-0.014951
BRCA1	c.68_69delAG			-0.08308	-0.0054124
BRCA1	c.68_69delAG	37		0.91243	-0.181971
BRCA1	c.4035delA	35		0.92973	-0.0054124
BRCA1	c.68_69delAG			-0.72676	-0.33687
BRCA1	c.68_69delAG			-0.24374	-0.0459971
BRCA1	c.4065_4068delTCAA	35		0.92973	-0.0207185
BRCA1	c.181T>G	33		0.95219	-0.0076616
BRCA1	c.427G>T			-0.268	-0.0552935
BRCA1	c.212+1G>T			-0.1994	-0.0459971
BRCA1	c.5266dupC			-0.09695	-0.0207185
BRCA1	c.5266dupC			-0.1608	-0.014951
BRCA1	c.5266dupC	27		0.99144	-0.0002469
BRCA1	c.4484G>T			-0.76765	-0.421392
BRCA1	c.5266dupC	27		0.99144	-0.0017114
BRCA1	c.68_69delAG			-0.11177	-0.0107442
BRCA1	c.5266dupC	26		0.99401	-0.0002191
BRCA1	c.68_69delAG	34		0.94148	-0.014951
BRCA1	c.5266dupC	36		0.91692	-0.0649741
BRCA1	c.1175_1214del40	35		0.92973	-0.0107442
BRCA1	c.5444G>A	31		0.97044	-0.0025859
BRCA1	c.68_69delAG	37		0.90305	-0.0207185
BRCA1	c.5251C>T	35		0.92973	-0.0076616
BRCA1	c.68_69delAG	31		0.97606	-0.455723
BRCA1	c.68_69delAG			-0.1608	-0.0286812
BRCA1	c.68_69delAG	36		0.91692	-0.0076616
BRCA1	c.68_69delAG	38		0.88823	-0.0286812
BRCA1	c.68_69delAG	36		0.91692	-0.0750196
BRCA1	c.68_69delAG			-0.82603	-0.473163
BRCA1	c.68_69delAG			-0.11177	-0.0107442
BRCA1	c.5266dupC	28		0.98802	-0.0002469
BRCA1	c.68_69delAG			-0.32051	-0.0750196
BRCA1	c.5266dupC	30		0.97786	-0.0010665
BRCA1	c.68_69delAG			-0.58585	-0.224894
BRCA1	c.5266dupC			-0.7874	-0.438443
BRCA1	c.68_69delAG	33		0.96107	-0.490723
BRCA1	c.68_69delAG	33		0.95219	-0.0017114
BRCA1	c.68_69delAG			-0.61271	-0.22196
BRCA1	c.68_69delAG			-0.09695	-0.0076616
BRCA1	c.5266dupC	26		0.99401	-0.0001718
BRCA1	c.3256_3257insGA	31		0.97044	-0.0207185
BRCA1	c.4327C>T	29		0.98359	-0.0750196
BRCA1	c.70_80del11			-0.61342	-0.240049
BRCA1	c.2475delC			-0.12738	-0.014951
BRCA1	c.3756_3759delGTCT	27		0.99144	-0.0010665
BRCA1	c.2834_2836delinsC			-0.46997	-0.0002579
BRCA1	c.5266dupC			-0.55768	-0.210143
BRCA1	c.5266dupC	33		0.96107	-0.438443
BRCA1	c.1175_1214del40	37		0.90305	-0.0207185
BRCA1	c.5266dupC		73	-0.7627	0.507552
BRCA1	c.3756_3759delGTCT			-0.1994	-0.0459971
BRCA1	c.181T>G	35		0.92973	-0.0054124
BRCA1	c.3748G>T			-0.22087	-0.0552935
BRCA1	c.4357+6T>C	33		0.95219	-0.0207185
BRCA1	c.5503C>T			-0.32051	-0.0960518
BRCA1	c.3331_3334delCAAG	50	39	-0.11374	0.984792
BRCA1	c.3756_3759delGTCT	38		0.90582	-0.370412
BRCA1	c.3756_3759delGTCT			-0.55768	-0.210143
BRCA1	c.2155A>T		42	-0.17936	0.962889
BRCA1	c.1953_1956delGAAA	39	44	0.88626	0.942721
BRCA1	c.5266dupC			-0.40711	-0.12895
BRCA1	c.4065_4068delTCAA			-0.32051	-0.0960518
BRCA1	c.4186-?_4357+?dup			-0.12738	-0.014951
BRCA1	c.5266dupC			-0.09695	-0.0076616
BRCA1	c.4186-?_4357+?dup	32		0.96187	-0.0010665
BRCA1	c.1471C>T			-0.76765	-0.421392
BRCA1	c.5075-?_5193+?del	34		0.94148	-0.0853986
BRCA1	c.2071delA	31		0.97044	-0.106905
BRCA1	c.4186-?_4357+?dup			-0.1608	-0.0286812
BRCA1	c.3770_3771delAG	37		0.91243	-0.240049
BRCA1	c.5266dupC	31		0.97183	-0.168623
BRCA1	c.4183C>T	32		0.96389	-0.210143
BRCA1	c.5333-36_5406+400del510			-0.22087	-0.0552935
BRCA1	c.5266dupC			-0.1608	-0.0286812
BRCA1	c.4964_4982del19		44	-0.22087	0.944707
BRCA1	c.2560_2561dupGC		63	-0.63701	0.679676
BRCA1	c.3481_3491del11		64	-0.57795	0.660987
BRCA1	c.68_69delAG		58	-0.50753	0.759456
BRCA1	c.5266dupC	37		0.91898	-0.387345
BRCA1	c.5266dupC			-0.1994	-0.0371111
BRCA1	c.962G>A		55	-0.49963	0.818029
BRCA1	c.5266dupC	38		0.88823	-0.0853986
BRCA1	c.68_69delAG			-0.49963	-0.181971
BRCA1	c.1642_1650delins2	38		0.88823	-0.0649741
BRCA1	c.5503C>T			-0.3225	-0.109806
BRCA1	c.1165delA			-0.50753	-0.240543
BRCA1	c.5266dupC	35		0.93533	-0.109806
BRCA1	c.4678G>T		66	-0.70543	0.629588
BRCA1	c.2199delG			-0.1608	-0.0286812
BRCA1	c.68_69delAG			-0.55768	-0.210143
BRCA1	c.68_69delAG			-0.29361	-0.0853986
BRCA1	c.4186-?_4357+?dup	35		0.92973	-0.0371111
BRCA1	c.68_69delAG			-0.14373	-0.0207185
BRCA1	c.4327C>T			-0.61342	-0.168623
[truncated: 321 more rows]
